# Supplementary material for: Coastal flooding will disproportionately impact people on river deltas
Source: Nat Commun. 2020 Sep 29;11:4741. doi: 10.1038/s41467-020-18531-4 (PMC7525510; doi:10.1038/s41467-020-18531-4)
Supplement: Supplementary file 3 — Supplementary Data 1 [file 41467_2020_18531_MOESM3_ESM.xlsx]

## Sheet: Sheet1
ID	Deltaic Polygon Points (RM = river mouth, DN = delta node, S1, S2 = shoreline, OB = offshorebasin)										Socioeconomic data					Delta Area (km^2)		LandScan Population Data				100 yr Storm surge (population from LandScan)					Low Elevation Coastal Zone (population from GRUMP)		Other Population Data
ID	RM_Lat	RM_Lon	DN_Lat	DN_Lon	S1_Lat	S1_Lon	S2_Lat	S2_Lon	OB_Lat	OB_Lon	Country	Region from UN	Subregion from UN	World Bank Income Classification	Economic Development	Geomoprhic Area	Habitable Area	Population year 2000	Population year 2010	Population year 2017	2017 Population density (ppl/km^2)	Habitable Area (km^2)	2000 Population	2010 Population	2017 Population	Storm surge height (m) From Muis et al., 2016	Habitable Area (km^2)	2000 Population	GRUMP (year 2000)	GPWv4 (year 2020)
0001	31.4691	30.3648	30.0919	31.2302	31.056	32.6284	30.8198	29.0782	31.6015	31.1011	Egypt	Africa	Northern Africa	Lower middle income	Developing Economies	28344.8	26359.7	32425992	38046124	45221260	1715.54	3338.84	2328938	2460924	3120992	0.420558	18983.2	22913636	31558218	44033400
0002	32.3783	23.0905	32.4071	23.0426	32.373	23.0865	32.3994	23.0992	32.3908	23.0996	Libya	Africa	Northern Africa	Upper middle income	Developing Economies	6.51993	6.49145	34	29	100	15.4049	0	0	0	0	0.267136	0	0	12.614	61.2305
0009	34.5395	10.5936	34.5589	10.5638	34.527	10.523	34.5864	10.604	34.539	10.5931	Tunisia	Africa	Northern Africa	Lower middle income	Developing Economies	16.2526	16.2892	453	2895	3492	214.375	0	0	0	0	0.737502	0	0	1784.12	7069.53
0011	35.9884	10.5055	35.9852	10.4735	35.9703	10.505	35.9974	10.4691	35.9899	10.5049	Tunisia	Africa	Northern Africa	Lower middle income	Developing Economies	3.47245	3.48173	76	96	40	11.4886	0	0	0	0	0.362169	0	0	1471.37	404.947
0027	36.5683	2.0086	36.567	2.00991	36.5675	2.0135	36.5666	2.00639	36.5684	2.00876	Algeria	Africa	Northern Africa	Upper middle income	Developing Economies	0.0539917	NaN	NaN	NaN	NaN	NaN	NaN	NaN	NaN	NaN	0.362169	NaN	NaN	NaN	NaN
0028	36.3341	0.740318	36.3304	0.740697	36.3337	0.742502	36.3334	0.73849	36.3341	0.740405	Algeria	Africa	Northern Africa	Upper middle income	Developing Economies	0.0737207	NaN	NaN	NaN	NaN	NaN	NaN	NaN	NaN	NaN	0.362169	NaN	NaN	NaN	NaN
0032	35.2268	-3.19592	35.2161	-3.18573	35.2289	-3.18939	35.225	-3.19931	35.2268	-3.19671	Morocco	Africa	Northern Africa	Lower middle income	Developing Economies	0.755394	NaN	NaN	NaN	NaN	NaN	NaN	NaN	NaN	NaN	0.362169	NaN	NaN	NaN	NaN
0033	35.2182	-3.53713	35.2159	-3.53822	35.2164	-3.53441	35.2184	-3.54057	35.2182	-3.53731	Morocco	Africa	Northern Africa	Lower middle income	Developing Economies	0.081312	NaN	NaN	NaN	NaN	NaN	NaN	NaN	NaN	NaN	0.362169	NaN	NaN	NaN	NaN
0034	35.2216	-3.55986	35.2158	-3.56239	35.2195	-3.55122	35.2202	-3.56581	35.2216	-3.55987	Morocco	Africa	Northern Africa	Lower middle income	Developing Economies	0.433302	NaN	NaN	NaN	NaN	NaN	NaN	NaN	NaN	NaN	0.362169	NaN	NaN	NaN	NaN
0036	35.2026	-3.86962	35.19	-3.87604	35.2007	-3.86673	35.2029	-3.8746	35.2027	-3.86988	Morocco	Africa	Northern Africa	Lower middle income	Developing Economies	0.572584	NaN	NaN	NaN	NaN	NaN	NaN	NaN	NaN	NaN	0.362169	NaN	NaN	NaN	NaN
0040	35.206	-4.68232	35.1973	-4.68691	35.2051	-4.67991	35.2078	-4.68777	35.2071	-4.68543	Morocco	Africa	Northern Africa	Lower middle income	Developing Economies	0.407358	NaN	NaN	NaN	NaN	NaN	NaN	NaN	NaN	NaN	0.362169	NaN	NaN	NaN	NaN
0041	35.3318	-4.93745	35.3169	-4.97162	35.3296	-4.93661	35.3439	-4.95057	35.3364	-4.94075	Morocco	Africa	Northern Africa	Lower middle income	Developing Economies	2.80076	2.58725	2770	1357	1530	591.362	0	0	0	0	0.589627	0	0	268.316	324.484
0046	34.263	-6.67916	34.2655	-6.66261	34.4523	-6.53667	34.2074	-6.70082	34.2666	-6.67686	Morocco	Africa	Northern Africa	Lower middle income	Developing Economies	19.8463	16.165	366	3493	3974	245.839	0.313159	21	2	65	2.04634	3.6663	1964.08	7902.67	9080.87
0050	31.4901	-9.77311	31.4876	-9.77063	31.4943	-9.76674	31.4752	-9.77878	31.4886	-9.77489	Morocco	Africa	Northern Africa	Lower middle income	Developing Economies	0.50525	NaN	NaN	NaN	NaN	NaN	NaN	NaN	NaN	NaN	2.04634	NaN	NaN	NaN	NaN
0059	15.918	-16.519	16.4897	-15.7496	16.8332	-16.3584	15.8403	-16.5253	16.2759	-16.5215	Senegal	Africa	Western Africa	Low income	Least Developed	4325.54	4101.64	286002	361344	391667	95.4903	2.04328	705	17	233	0.917096	3821.96	283632	290256	297444
0060	13.9088	-16.7618	14.1571	-16.2961	14.1398	-16.8225	13.4891	-16.5447	13.7969	-16.7587	Senegal	Africa	Western Africa	Low income	Least Developed	2388.71	1732.25	133279	86931	128331	74.0832	119.618	1108	190	1388	1.38452	1635.33	114822	120690	231935
0062	12.5544	-16.7679	12.5746	-16.3446	12.9194	-16.7539	12.2064	-16.3934	12.4271	-16.7804	Senegal	Africa	Western Africa	Low income	Least Developed	2186.23	1892.15	86696	73069	68334	36.1145	41.8713	271	106	100	1.25214	1492.12	68123.3	88029.7	176387
0065	11.1055	-15.2176	11.2052	-15.2228	11.2688	-15.4018	11.0729	-15.2135	11.1803	-15.3917	Guinea-Bissau	Africa	Western Africa	Low income	Least Developed	228.038	196.729	4305	4308	8046	40.8989	0.707603	0	0	0	2.70992	182.378	6010.14	6475.51	9303.48
0066	10.8083	-14.8566	11.0185	-14.7023	10.9489	-15.0982	10.8001	-14.8113	10.779	-15.0127	Guinea	Africa	Western Africa	Low income	Least Developed	692.266	429.636	10761	6339	6644	15.4643	62.5988	694	661	1141	3.08534	328.692	9480.82	12584.2	9849.71
0067	10.6183	-14.6563	10.8261	-14.5338	10.75	-14.7863	10.5927	-14.6111	10.6328	-14.6982	Guinea	Africa	Western Africa	Low income	Least Developed	355.169	207.023	3222	26111	45763	221.052	29.9968	282	4397	4434	2.83178	207.023	6551.46	6551.46	13235.9
0068	10.037	-14.0798	10.1384	-14.0503	10.203	-14.3195	9.96049	-13.9474	10.0624	-14.1569	Guinea	Africa	Western Africa	Low income	Least Developed	327.324	230.874	2083	656	1025	4.43965	35.1102	99	25	180	2.5287	230.874	9706.12	9706.12	14863.7
0069	9.79768	-13.7638	9.94351	-13.6865	9.88783	-13.8506	9.77283	-13.6166	9.74613	-13.7196	Guinea	Africa	Western Africa	Low income	Least Developed	300.684	247.131	3997	2939	4904	19.8437	55.9979	411	255	540	2.56584	235.449	9680.02	10119.5	15433.6
0071	9.27958	-13.3365	9.37675	-13.2153	9.36801	-13.4202	9.15519	-13.278	9.27915	-13.4119	Guinea	Africa	Western Africa	Low income	Least Developed	337.582	248.088	2670	3614	18943	76.3561	2.83189	23	1	630	2.46964	193.477	10504.5	13354.1	25537.3
0072	8.93182	-13.2451	8.92592	-13.0445	9.04074	-13.3017	8.78263	-13.2459	8.8998	-13.2389	Sierra Leone	Africa	Western Africa	Low income	Least Developed	364.998	231.522	9724	23211	29577	127.75	14.1261	120	28	638	2.43051	219.721	25329.9	26593.4	32331.1
0078	7.3878	-12.5265	7.5549	-12.3585	7.66959	-12.5464	7.17323	-11.9144	7.61991	-13.0648	Sierra Leone	Africa	Western Africa	Low income	Least Developed	2052.3	1462.65	55178	50534	56452	38.5958	16.4482	15	2	653	1.15598	1199.83	40393.6	47735.8	65856.6
0079	6.98008	-11.6075	6.98571	-11.5851	7.01084	-11.6253	6.90984	-11.4712	6.9764	-11.604	Sierra Leone	Africa	Western Africa	Low income	Least Developed	17.8421	10.7527	82	122	1606	149.358	0	0	0	0	0.981883	6.00663	286.635	351.3	989.946
0080	6.78383	-11.3665	6.78551	-11.3398	6.80224	-11.3713	6.7582	-11.3298	6.76697	-11.3629	Liberia	Africa	Western Africa	Low income	Least Developed	11.8958	10.6353	206	10	113	10.625	0	0	0	0	0.96433	0	0	7059.62	485.352
0083	6.37928	-10.8007	6.39466	-10.7751	6.40296	-10.8119	6.31691	-10.7949	6.32296	-10.8043	Liberia	Africa	Western Africa	Low income	Least Developed	20.3955	11.18	8212	92230	184532	16505.6	0.0102287	0	0	6	0.954476	11.18	38294.8	38294.8	51463.3
0109	5.08026	-5.57613	5.10502	-5.56312	5.07883	-5.58745	5.08614	-5.52993	5.08048	-5.57437	Côte d'Ivoire	Africa	Western Africa	Lower middle income	Developing Economies	7.67264	6.18375	161	155	40	6.46857	0	0	0	0	0.899147	0	0	232.833	421.306
0110	5.21378	-5.24494	5.21473	-5.24622	5.21022	-5.24849	5.2142	-5.24469	5.21073	-5.24726	Côte d'Ivoire	Africa	Western Africa	Lower middle income	Developing Economies	0.0694152	NaN	NaN	NaN	NaN	NaN	NaN	NaN	NaN	NaN	0.899147	NaN	NaN	NaN	NaN
0112	5.19096	-3.72203	5.20494	-3.72673	5.23184	-3.87019	5.16585	-3.53415	5.20323	-3.78998	Côte d'Ivoire	Africa	Western Africa	Lower middle income	Developing Economies	33.1822	24.2912	25037	25920	27262	1122.3	0	0	0	0	0.940817	19.2	12581.2	13496.4	18188.4
0113	5.34942	-3.2025	5.36822	-3.20562	5.3609	-3.24679	5.37254	-3.1762	5.34895	-3.19858	Côte d'Ivoire	Africa	Western Africa	Lower middle income	Developing Economies	8.50492	7.3132	189	189	409	55.9263	0	0	0	0	0.954997	1.69526	68.561	336.78	923.309
0114	5.10458	-2.94008	5.12523	-2.87332	5.14799	-2.85449	5.10937	-2.8894	5.12366	-2.94538	Ghana	Africa	Western Africa	Lower middle income	Developing Economies	21.2698	19.7071	333	334	56	2.84162	0	0	0	0	0.964988	7.02843	319.521	1295.06	2785.49
0121	5.76926	0.68073	5.9728	0.605669	5.79469	0.516428	5.95447	0.851966	5.78524	0.842243	Ghana	Africa	Western Africa	Lower middle income	Developing Economies	649.408	615.594	93199	97527	88647	144.002	64.8186	3486	6653	6460	1.11405	615.594	60357.3	60357.3	168518
0123	6.45237	2.52683	6.94773	2.41592	6.46976	2.36434	6.4844	2.58182	6.43733	2.5408	Benin	Africa	Western Africa	Low income	Least Developed	688.996	638.343	157069	187752	150705	236.088	233.846	67805	75831	55012	1.14832	587.062	156822	169998	558530
0124	4.32321	5.96831	6.17612	6.76298	6.01741	4.86748	4.43402	7.40865	4.39139	5.85955	Nigeria	Africa	Western Africa	Lower middle income	Developing Economies	34553.9	32517.2	9617618	11071605	12662285	389.403	41.0877	13277	19732	39278	1.27649	8561.41	2.72043e+06	8.3291e+06	16004841
0125	4.80615	8.31875	5.11289	8.09957	4.78159	8.28205	4.81163	8.33346	4.79316	8.30308	Nigeria	Africa	Western Africa	Lower middle income	Developing Economies	139.593	80.593	1666	13685	536	6.6507	0.319663	3	0	38	1.7418	35.7167	8978.49	15178	128027
0127	4.51703	8.75054	4.83845	8.82621	4.76797	8.40122	4.49185	8.9081	4.50174	8.51233	Cameroon	Africa	Middle Africa	Lower middle income	Developing Economies	1539.32	1130.36	20619	38849	29054	25.7034	6.48127	225	209	1114	1.73556	415.717	17329.9	35646.9	75983.4
0129	4.0138	9.55822	4.1067	9.55212	4.09936	9.49685	4.05806	9.65679	4.00463	9.57886	Cameroon	Africa	Middle Africa	Lower middle income	Developing Economies	97.9936	93.9783	2741	1798	2746	29.2195	0	0	0	0	1.40374	15.6976	31.2357	16117.2	298614
0131	3.92658	9.66889	3.94093	9.75652	4.02674	9.66586	3.86746	9.75136	3.94799	9.62415	Cameroon	Africa	Middle Africa	Lower middle income	Developing Economies	119.316	97.2967	8777	1132	4461	45.8495	2.82362	779	116	2	1.39153	40.8418	78083.1	177424	311573
0132	3.54846	9.64145	3.60805	9.74675	3.63242	9.65085	3.42837	9.78486	3.55613	9.63588	Cameroon	Africa	Middle Africa	Lower middle income	Developing Economies	182.471	155.432	3846	4371	3013	19.3847	1.22251	19	10	17	1.25279	3.75011	16.9152	704.34	3298.5
0142	-0.963261	8.8456	-1.00549	9.4795	-0.626147	9.12739	-1.66857	9.24465	-0.661678	8.69863	Gabon	Africa	Middle Africa	Upper middle income	Developing Economies	4612.18	3862.54	68322	127590	136425	35.3201	5.02488	25	0	117	1.15647	1572.67	97544.1	99819.1	59984.4
0147	-6.07474	12.3991	-5.89109	13.1001	-5.9615	12.3606	-6.11247	12.3972	-5.98674	12.381	Angola	Africa	Middle Africa	Lower middle income	Least Developed	698.572	397.829	4901	6914	28515	71.6766	5.7571	303	1	5	1.43716	329.383	7308.73	9569.68	15048
0159	-12.4462	13.474	-12.4388	13.5391	-12.3398	13.5807	-12.4979	13.4799	-12.4439	13.4742	Angola	Africa	Middle Africa	Lower middle income	Least Developed	58.461	53.8989	27447	41925	134364	2492.89	0.142507	0	0	6	0.994933	43.846	50579	79508.2	10285.7
0160	-12.5565	13.4056	-12.5641	13.4138	-12.5315	13.449	-12.5835	13.3905	-12.557	13.4051	Angola	Africa	Middle Africa	Lower middle income	Least Developed	5.00872	3.72799	209	377	12213	3276.02	0	0	0	0	0.994933	3.72799	13022.3	13022.3	781.347
0161	-12.8951	12.9485	-12.8835	13.0774	-12.831	12.9508	-12.9642	12.9785	-12.8569	12.9372	Angola	Africa	Middle Africa	Lower middle income	Least Developed	105.089	104.699	1279	1306	11220	107.165	0	0	0	0	0.991629	49.3336	119.771	250.524	1521.8
0164	-14.2774	12.3618	-14.2695	12.3763	-14.2754	12.3605	-14.2907	12.3698	-14.2835	12.3677	Angola	Africa	Middle Africa	Lower middle income	Least Developed	NaN	0.826793	3	0	0	0	0	0	NaN	NaN	0.960116	0	0	0.450766	36.5229
0169	-17.2525	11.7502	-17.2689	11.7833	-17.2395	11.7531	-17.2716	11.7528	-17.2497	11.7502	Namibia	Africa	Middle Africa	Upper middle income	Developing Economies	2.45466	1.92553	3	0	0	0	0	0	NaN	NaN	0.915331	0	0	1.45262	1.43033
0172	-20.4902	13.2665	-20.4589	13.3501	-20.4276	13.2523	-20.5192	13.2883	-20.492	13.2667	Namibia	Africa	Southern Africa	Upper middle income	Developing Economies	49.7241	49.5184	17	0	0	0	0	0	NaN	NaN	0.952753	7.59482	0.145981	0.90278	2.58884
0272	-25.8719	32.7341	-25.7573	32.7207	-25.907	32.6555	-25.7453	32.7446	-25.8728	32.7516	Mozambique	Africa	Eastern Africa	Low income	Least Developed	84.786	37.8786	437	844	1310	34.5841	1.35793	25	3	1	1.76221	37.8786	17405.3	17405.3	77027.7
0274	-20.8842	35.0844	-21.0631	34.8345	-21.1306	35.0638	-20.8483	35.0348	-20.9386	35.1384	Mozambique	Africa	Eastern Africa	Low income	Least Developed	516.504	399.041	7872	3538	9479	23.7545	25.0135	377	31	24	2.5543	381.58	5166.2	5356.33	15107.8
0276	-19.8858	34.7604	-19.9184	34.3955	-20.263	34.7247	-19.8575	34.7712	-20.1448	34.7806	Mozambique	Africa	Eastern Africa	Low income	Least Developed	960.836	865.529	46443	32709	33789	39.0386	61.1723	2168	489	450	4.04953	763.621	16833.4	19567.8	20835.5
0277	-19.7985	34.8142	-19.6953	34.6829	-19.8199	34.7665	-19.791	34.8256	-19.8106	34.8002	Mozambique	Africa	Eastern Africa	Low income	Least Developed	58.8122	25.2716	334	64	55	2.17636	0	0	0	0	3.7265	0	0	5338.32	4807.54
0284	-18.5796	36.4908	-17.9613	35.5207	-19.0699	35.7516	-17.8289	37.1334	-18.8281	36.3507	Mozambique	Africa	Eastern Africa	Low income	Least Developed	12250.5	11573.5	667081	619282	702369	60.6875	26.4602	975	67	734	2.46557	9101.7	432870	498250	618135
0286	-17.6813	37.3341	-17.3976	37.2185	-17.6975	37.3042	-17.5957	37.4844	-17.6189	37.4495	Mozambique	Africa	Eastern Africa	Low income	Least Developed	371.245	348.841	32875	23047	22321	63.9861	1.15461	807	27	25	2.40919	217.326	21899.3	35305.3	36163.1
0289	-17.1112	38.5977	-17.0116	38.5924	-17.1328	38.5249	-17.0828	38.7072	-17.1199	38.5808	Mozambique	Africa	Eastern Africa	Low income	Least Developed	111.992	93.0728	1037	214	187	2.00918	4.00073	44	0	0	2.28106	88.9592	125.118	131.714	1792.77
0293	-16.4301	39.8774	-16.3912	39.7192	-16.5184	39.7262	-16.2432	39.9606	-16.4091	39.911	Mozambique	Africa	Eastern Africa	Low income	Least Developed	333.105	270.372	13598	8908	10127	37.4559	8.63651	308	9	8	2.30505	258.998	16357.4	17248.6	74942
0297	-15.1407	40.5765	-15.0501	40.5593	-15.1241	40.5549	-15.0901	40.6253	-15.143	40.5814	Mozambique	Africa	Eastern Africa	Low income	Least Developed	42.1223	38.981	1183	8366	899	23.0625	0.545366	10	0	0	2.38793	31.5108	725.749	897.641	2138.17
0298	-14.3539	40.6384	-14.3677	40.6019	-14.3597	40.6373	-14.3351	40.6241	-14.3362	40.6324	Mozambique	Africa	Eastern Africa	Low income	Least Developed	5.80101	5.83585	380	212	336	57.5752	0	0	0	0	2.39716	0	0	550.38	413.058
0300	-14.1566	40.5384	-14.1347	40.5271	-14.161	40.5312	-14.1559	40.5421	-14.1609	40.5328	Mozambique	Africa	Eastern Africa	Low income	Least Developed	NaN	0.625147	33	1	1	1.59962	0	0	0	0	2.39936	0	0	67.7812	44.2475
0303	-12.5226	40.4954	-12.5597	40.365	-12.5325	40.4988	-12.4971	40.4703	-12.5179	40.4931	Mozambique	Africa	Eastern Africa	Low income	Least Developed	30.8866	29.5591	1031	2561	3377	114.246	0	0	0	0	2.39009	20.3188	257.029	489.802	740.779
0304	-11.6942	40.4398	-11.7094	40.313	-11.7286	40.4364	-11.6322	40.444	-11.6563	40.4449	Mozambique	Africa	Eastern Africa	Low income	Least Developed	72.8484	68.556	3737	486	451	6.57856	0	0	0	0	2.39479	0	0	988.246	1107.68
0306	-10.4709	40.4386	-10.5757	40.2919	-10.5766	40.5395	-10.3565	40.3298	-10.3425	40.4412	Mozambique	Africa	Eastern Africa	Low income	Least Developed	486.804	378.086	19204	13847	15284	40.4246	3.4681	22	0	6	2.34656	252.969	7484.61	11371.5	18225.2
0309	-7.76479	39.3594	-8.04863	39.0588	-8.32024	39.265	-7.60657	39.2767	-7.9988	39.45	Tanzania	Africa	Eastern Africa	Low income	Developing Economies	1614.38	844.648	28004	24977	40081	47.4529	0.531632	0	0	0	2.39615	138.169	4112.13	18466.7	40041.1
0313	-6.11635	38.818	-6.22017	38.7777	-6.32018	38.8409	-6.05528	38.7818	-6.16103	38.8608	Tanzania	Africa	Eastern Africa	Low income	Developing Economies	147.774	136.627	1762	2211	1649	12.0693	4.73925	27	3	30	3.10387	133.206	2273.76	2333.55	4124.04
0315	-4.05883	39.5883	-4.03867	39.5831	-4.03914	39.5776	-4.04457	39.5945	-4.0583	39.5852	Kenya	Africa	Eastern Africa	Lower middle income	Developing Economies	NaN	0.929048	0	0	0	0	0	NaN	NaN	NaN	2.26441	0	0	576.584	166.543
0318	-2.53946	40.5349	-2.30371	40.1434	-2.65307	40.2634	-2.5443	40.5618	-2.54869	40.4388	Kenya	Africa	Eastern Africa	Lower middle income	Developing Economies	720.62	612.434	3468	13199	23279	38.0106	1.39908	0	0	0	2.26694	515.683	13756.3	18012.9	31156.4
0323	7.96244	49.8503	7.96092	49.8442	7.95438	49.8419	7.965	49.8512	7.95981	49.8488	Somalia	Africa	Eastern Africa	Low income	Least Developed	0.373713	NaN	NaN	NaN	NaN	NaN	NaN	NaN	NaN	NaN	2.26694	NaN	NaN	NaN	NaN
0324	9.6028	50.8077	9.60282	50.8041	9.58897	50.8015	9.61073	50.8066	9.59953	50.8071	Somalia	Africa	Eastern Africa	Low income	Least Developed	0.540838	NaN	NaN	NaN	NaN	NaN	NaN	NaN	NaN	NaN	2.26694	NaN	NaN	NaN	NaN
0327	10.4309	51.0376	10.4144	50.9476	10.3571	50.9645	10.4583	51.0408	10.4052	51.0446	Somalia	Africa	Eastern Africa	Low income	Least Developed	61.3519	53.6268	239	256	328	6.11635	10.1038	26	4	4	0.925828	49.3948	79.5099	86.4217	196.666
0328	10.6613	51.1466	10.6484	51.1192	10.6249	51.1516	10.6756	51.1325	10.662	51.1463	Somalia	Africa	Eastern Africa	Low income	Least Developed	9.23768	8.70847	27	0	318	36.5162	0	0	NaN	0	0.925828	0	0	13.5806	31.9366
0329	10.8906	51.122	10.8713	51.0963	10.8779	51.1233	10.8949	51.1206	10.8904	51.1221	Somalia	Africa	Eastern Africa	Low income	Least Developed	0.839154	0.845091	5	0	63	74.5482	0	0	NaN	0	0.925828	0	0	1.37995	3.0992
0330	10.9997	51.1246	11.0049	51.0946	10.9902	51.1226	11.0045	51.1252	10.9998	51.1248	Somalia	Africa	Eastern Africa	Low income	Least Developed	0.000620786	1.68882	11	0	0	0	0	0	NaN	NaN	0.925828	0	0	2.44424	6.19342
0335	11.9718	50.819	11.9588	50.7952	11.9557	50.8411	11.9656	50.7543	11.9882	50.7921	Somalia	Africa	Eastern Africa	Low income	Least Developed	14.2125	13.2934	93	144	156	11.7351	0	0	0	0	0.974998	13.2934	82.9543	82.9543	157.278
0343	-12.3568	48.9626	-12.3626	48.9789	-12.3431	48.9714	-12.3939	48.9662	-12.3751	48.9554	Madagascar	Africa	Eastern Africa	Low income	Least Developed	5.8503	5.43715	71	4	0	0	0	0	0	NaN	1.75301	0	0	881.73	56.0323
0345	-12.9916	48.8839	-13.1921	49.041	-12.9504	48.9105	-13.2626	48.8211	-13.1333	48.8055	Madagascar	Africa	Eastern Africa	Low income	Least Developed	475.884	470.135	17408	26365	43104	91.6843	0.132524	0	0	0	2.55646	153.84	8181.9	23416.5	46945.9
0346	-13.3074	48.7912	-13.3463	48.8661	-13.263	48.821	-13.3658	48.8006	-13.3328	48.7749	Madagascar	Africa	Eastern Africa	Low income	Least Developed	54.9674	53.1201	1616	2128	2316	43.5993	0	0	0	0	2.55646	3.89324	284.842	2666.73	5194.45
0347	-13.7057	48.3109	-13.687	48.4517	-13.5289	48.5117	-13.7721	48.3215	-13.5982	48.3406	Madagascar	Africa	Eastern Africa	Low income	Least Developed	265.448	257.291	19337	48730	77438	300.974	0	0	0	0	2.52359	60.9281	3085.68	14415.7	30510.4
0348	-13.9397	47.9561	-13.9268	47.9847	-13.9269	47.9567	-13.9501	47.9868	-13.9434	47.9583	Madagascar	Africa	Eastern Africa	Low income	Least Developed	4.15792	2.55936	58	2	0	0	0	0	0	NaN	2.23968	0	0	12.0123	88.8887
0350	-14.2339	47.9961	-14.2198	48.061	-14.1634	48.0385	-14.2584	48.0097	-14.2147	47.9897	Madagascar	Africa	Eastern Africa	Low income	Least Developed	41.531	33.3917	517	66	79	2.36586	0.649656	4	0	0	2.48652	25.2174	151.375	213.809	653.039
0353	-14.839	47.6107	-14.8455	47.621	-14.8375	47.6254	-14.8588	47.6121	-14.8391	47.6076	Madagascar	Africa	Eastern Africa	Low income	Least Developed	1.65564	0.787326	6	49	35	44.4542	0	0	0	0	2.39158	0	0	3.96196	11.4719
0354	-15.0563	47.1894	-15.0604	47.1938	-15.0494	47.2004	-15.0658	47.1856	-15.0535	47.1914	Madagascar	Africa	Eastern Africa	Low income	Least Developed	NaN	0.168323	1	0	0	0	0	0	NaN	NaN	2.68898	NaN	0	0.00116806	4.02003
0355	-15.4392	47.1331	-15.4482	47.3728	-15.3828	47.1593	-15.4581	47.1438	-15.4249	47.1291	Madagascar	Africa	Eastern Africa	Low income	Least Developed	92.4292	60.9679	148	233	326	5.34708	0.450951	0	0	0	3.15313	7.25993	23.8749	766.942	2963.67
0356	-15.4715	47.0523	-15.7627	47.1379	-15.458	47.1435	-15.5698	46.9475	-15.4909	46.9893	Madagascar	Africa	Eastern Africa	Low income	Least Developed	417.929	375.551	1027	3821	10116	26.9364	0.398493	0	0	0	3.16646	273.479	2574.43	3500.54	8911.52
0357	-15.5089	46.4997	-15.6432	46.5182	-15.4918	46.5294	-15.5536	46.4367	-15.5134	46.4671	Madagascar	Africa	Eastern Africa	Low income	Least Developed	78.2835	71.72	7112	2140	1970	27.4679	0.080154	0	0	0	2.8554	38.5599	106.349	227.17	3426.77
0358	-15.7283	46.3292	-15.7419	46.3922	-15.7262	46.3283	-15.7564	46.3482	-15.7302	46.3298	Madagascar	Africa	Eastern Africa	Low income	Least Developed	8.2329	4.93459	20	0	85	17.2253	0.791432	0	NaN	5	2.8554	4.93459	11083.6	11083.6	13623.2
0359	-15.8419	46.3475	-16.1116	46.6081	-15.8339	46.3611	-15.9015	46.2731	-15.8514	46.3342	Madagascar	Africa	Eastern Africa	Low income	Least Developed	245.077	139.87	649	278	96	0.686349	0.215418	1	0	0	2.8554	130.81	223.727	232.494	3479.74
0360	-15.7977	45.7696	-15.9428	45.8931	-15.7833	45.9362	-15.793	45.7058	-15.7517	45.8949	Madagascar	Africa	Eastern Africa	Low income	Least Developed	259.943	210.992	976	1054	1349	6.39361	2.26947	8	0	0	2.49541	187.6	3899.02	4173.09	4254.17
0361	-16.2021	44.847	-16.2881	44.9389	-16.1864	44.9119	-16.2501	44.8384	-16.2037	44.8432	Madagascar	Africa	Eastern Africa	Low income	Least Developed	71.4187	60.5042	217	388	537	8.87541	0.235522	6	0	0	2.51604	42.4287	191.182	272.562	889.907
0362	-16.6041	44.4263	-16.6113	44.454	-16.5267	44.4713	-16.7106	44.4269	-16.5897	44.4217	Madagascar	Africa	Eastern Africa	Low income	Least Developed	38.5113	24.364	60	0	271	11.123	1.36961	6	NaN	0	3.01144	11.539	41.0052	75.5864	276.525
0363	-17.1444	44.1081	-17.1724	44.1842	-17.081	44.1729	-17.2152	44.0946	-17.1562	44.0965	Madagascar	Africa	Eastern Africa	Low income	Least Developed	71.9186	63.1432	141	16	11	0.174207	0.219959	0	0	0	3.01144	53.5719	228.84	265.79	1367.7
0364	-17.7042	43.9583	-17.6815	44.1745	-17.4909	43.9334	-17.775	44.0259	-17.7268	43.9594	Madagascar	Africa	Eastern Africa	Low income	Least Developed	375.8	339.856	2438	2956	6537	19.2346	1.90987	0	0	0	2.39233	154.31	376.115	914.5	3907.71
0365	-18.2263	44.0394	-18.204	44.2095	-18.1593	44.0353	-18.2545	44.0469	-18.2192	44.0374	Madagascar	Africa	Eastern Africa	Low income	Least Developed	92.6319	92.0939	316	949	1637	17.7753	0	0	0	0	2.39233	0	0	600.702	5473.51
0367	-19.1681	44.2748	-19.167	44.6213	-18.8847	44.2383	-19.3988	44.4463	-19.0854	44.2429	Madagascar	Africa	Eastern Africa	Low income	Least Developed	1014.99	951.427	5296	10621	13908	14.618	23.0265	171	16	19	2.42077	492.363	2681.78	5144.6	23100.9
0368	-19.6349	44.391	-19.7101	44.5768	-19.4485	44.4623	-19.9321	44.4845	-19.7857	44.3917	Madagascar	Africa	Eastern Africa	Low income	Least Developed	592.817	478.794	2462	18072	42204	88.1465	131.889	540	1355	1322	2.42077	434.216	1544.92	1922.53	13401.5
0369	-20.3321	44.2452	-20.3467	44.5172	-20.192	44.3333	-20.3964	44.2219	-20.3001	44.2552	Madagascar	Africa	Eastern Africa	Low income	Least Developed	340.239	306.95	6953	21093	70274	228.943	26.5769	345	264	7674	2.34154	162.864	35378.1	44674.2	85480.9
0370	-20.4772	44.122	-20.5402	44.2908	-20.396	44.221	-20.606	44.0854	-20.4815	44.1164	Madagascar	Africa	Eastern Africa	Low income	Least Developed	253.262	229.874	3405	7140	5342	23.2389	5.47449	38	108	181	2.34154	82.4996	927.148	2838.39	5441
0371	-20.755	43.9631	-21.022	44.0993	-20.7002	44.0482	-20.985	43.874	-20.844	43.9044	Madagascar	Africa	Eastern Africa	Low income	Least Developed	520.58	502.714	5788	5096	4648	9.24581	5.39581	49	2	198	2.34154	102.392	278.763	1442.2	2791.11
0372	-21.0561	43.8536	-21.1353	43.9815	-20.9976	43.8718	-21.1341	43.8393	-21.0515	43.8526	Madagascar	Africa	Eastern Africa	Low income	Least Developed	114.203	106.386	1070	814	1005	9.44677	1.19536	2	0	0	2.06919	27.8546	130.352	537.363	763.833
0373	-21.4168	43.4501	-21.8086	43.8705	-21.2505	43.7798	-21.6466	43.4564	-21.2928	43.5113	Madagascar	Africa	Eastern Africa	Low income	Least Developed	1800.33	1653.37	22776	33485	47516	28.7388	7.65638	48	2	0	2.06919	736.968	5128.04	19479.6	25116.5
0375	-23.3182	43.6191	-23.2966	43.7324	-23.2208	43.6204	-23.3882	43.7141	-23.3508	43.6308	Madagascar	Africa	Eastern Africa	Low income	Least Developed	120.315	111.704	79309	109993	220618	1975.02	0.568169	79	63	28	1.73235	59.453	23192	32082.9	44443.4
0377	-25.0248	44.0636	-24.9989	44.1263	-24.8699	44.0191	-25.0798	44.1922	-25.0408	44.0637	Madagascar	Africa	Eastern Africa	Low income	Least Developed	110.999	106.301	1522	2326	3953	37.1869	0.221352	0	0	0	1.54254	62.0533	1062.08	1827.08	3629.15
0378	-25.2901	44.5218	-25.2833	44.5151	-25.2721	44.4438	-25.3019	44.6358	-25.2901	44.5211	Madagascar	Africa	Eastern Africa	Low income	Least Developed	6.96771	5.18683	31	7	3	0.578388	0	0	0	0	1.27789	3.17154	33.9088	55.3146	138.194
0379	-25.4562	45.7242	-25.4565	45.7111	-25.4709	45.7062	-25.4559	45.7252	-25.4693	45.7078	Madagascar	Africa	Eastern Africa	Low income	Least Developed	0.00377456	0.455376	16	2	1	2.19599	0.455376	16	2	1	1.27789	0.455376	19.0047	19.0047	30.4269
0380	-25.1749	46.4359	-25.172	46.4364	-25.1763	46.4003	-25.167	46.4749	-25.1748	46.4383	Madagascar	Africa	Eastern Africa	Low income	Least Developed	1.34679	NaN	NaN	NaN	NaN	NaN	NaN	NaN	NaN	NaN	1.27789	NaN	NaN	NaN	NaN
0381	-25.0422	46.9102	-25.0233	46.8608	-25.0482	46.8984	-25.0324	46.9043	-25.0497	46.911	Madagascar	Africa	Eastern Africa	Low income	Least Developed	4.65769	4.32985	144	260	350	80.8342	0	0	0	0	0.730538	0	0	101.252	159.825
0382	-24.8705	47.1069	-24.8568	47.1054	-24.8645	47.102	-24.8621	47.1089	-24.871	47.1077	Madagascar	Africa	Eastern Africa	Low income	Least Developed	0.5916	NaN	NaN	NaN	NaN	NaN	NaN	NaN	NaN	NaN	0.730538	NaN	NaN	NaN	NaN
0387	-24.287	47.3548	-24.2766	47.3274	-24.3184	47.3456	-24.2611	47.3719	-24.2671	47.3691	Madagascar	Africa	Eastern Africa	Low income	Least Developed	11.717	5.34086	164	71	426	79.7625	0.110971	5	0	0	0.344896	5.34086	210.142	210.142	153.887
0391	-23.6015	47.5941	-23.5811	47.5664	-23.5925	47.5774	-23.5721	47.5841	-23.5953	47.6001	Madagascar	Africa	Eastern Africa	Low income	Least Developed	5.49867	4.78648	134	45	196	40.9487	0	0	0	0	0.363471	0	0	170.495	443.526
0402	-21.558	48.2381	-21.5474	48.2385	-21.5506	48.2349	-21.5442	48.2433	-21.557	48.2404	Madagascar	Africa	Eastern Africa	Low income	Least Developed	0.650807	NaN	NaN	NaN	NaN	NaN	NaN	NaN	NaN	NaN	0.363471	NaN	NaN	NaN	NaN
0410	-20.2931	48.6475	-20.2791	48.6336	-20.294	48.6471	-20.2168	48.6822	-20.2515	48.6669	Madagascar	Africa	Eastern Africa	Low income	Least Developed	7.23234	4.82255	829	818	723	149.921	0	0	0	0	0.449206	4.82255	200.445	200.445	173.097
0411	-20.0053	48.7871	-19.9702	48.7352	-20.0569	48.7573	-19.9032	48.8143	-19.9118	48.8235	Madagascar	Africa	Eastern Africa	Low income	Least Developed	62.7821	48.1795	19215	11905	10323	214.261	0.174502	287	24	2	0.449206	46.5622	4294.02	4297.89	2255.37
0415	-18.2696	49.3672	-18.2493	49.362	-18.3255	49.3464	-18.2299	49.3701	-18.2782	49.366	Madagascar	Africa	Eastern Africa	Low income	Least Developed	4.87574	3.13104	127	218	91	29.0638	0	0	0	0	0.54479	2.3891	129.79	156.468	170.484
0418	-17.7621	49.5021	-17.7592	49.4986	-17.7864	49.4929	-17.7554	49.4997	-17.7647	49.5027	Madagascar	Africa	Eastern Africa	Low income	Least Developed	0.980287	NaN	NaN	NaN	NaN	NaN	NaN	NaN	NaN	NaN	0.54479	NaN	NaN	NaN	NaN
0425	-16.8742	49.6703	-16.8402	49.6436	-16.9164	49.5893	-16.7406	49.7248	-16.841	49.8385	Madagascar	Africa	Eastern Africa	Low income	Least Developed	202.248	134.883	3178	7172	7681	56.9455	0.171789	11	0	0	0.987706	105.834	1897.7	2234.86	3520.96
0436	-15.454	49.7624	-15.4238	49.6854	-15.4616	49.6924	-15.4369	49.8234	-15.4572	49.7587	Madagascar	Africa	Eastern Africa	Low income	Least Developed	34.6248	24.4152	2646	25750	51029	2090.05	0.18366	0	0	0	1.15943	24.4152	15033.6	15033.6	3378.69
0437	-15.4362	49.8947	-15.4219	49.9101	-15.4353	49.8937	-15.4459	49.904	-15.44	49.8975	Madagascar	Africa	Eastern Africa	Low income	Least Developed	NaN	1.6441	140	205	272	165.44	0	0	0	0	1.15943	0	0	64.3544	93.7238
0438	-15.6233	49.9566	-15.6222	49.9595	-15.616	49.9524	-15.6301	49.9663	-15.6264	49.9579	Madagascar	Africa	Eastern Africa	Low income	Least Developed	0.482574	NaN	NaN	NaN	NaN	NaN	NaN	NaN	NaN	NaN	1.15943	NaN	NaN	NaN	NaN
0444	-15.4621	50.4583	-15.4537	50.4496	-15.4707	50.4432	-15.4437	50.4551	-15.4573	50.4619	Madagascar	Africa	Eastern Africa	Low income	Least Developed	NaN	1.24738	14	161	444	355.945	0	0	0	0	0.735658	0	0	115.536	123.679
0445	-15.2259	50.4652	-15.2327	50.4587	-15.2381	50.4627	-15.1905	50.4366	-15.2107	50.471	Madagascar	Africa	Eastern Africa	Low income	Least Developed	5.77507	5.30292	4	38	20	3.77151	0	0	0	0	0.827339	0	0	227.846	269.972
0450	-33.3153	115.68	-33.3213	115.677	-33.3208	115.684	-33.3157	115.677	-33.3162	115.682	Australia	Asia-Pacific	Australia and New Zealand	High income	Developed Economy	0.328054	NaN	NaN	NaN	NaN	NaN	NaN	NaN	NaN	NaN	0.827339	NaN	NaN	NaN	NaN
0451	-33.301	115.692	-33.3092	115.697	-33.3046	115.701	-33.3195	115.688	-33.3007	115.69	Australia	Asia-Pacific	Australia and New Zealand	High income	Developed Economy	NaN	NaN	NaN	NaN	NaN	NaN	0	NaN	NaN	NaN	1.76755	NaN	NaN	NaN	NaN
0452	-32.5779	115.762	-32.5754	115.812	-32.571	115.762	-32.5948	115.777	-32.592	115.764	Australia	Asia-Pacific	Australia and New Zealand	High income	Developed Economy	5.78098	5.53102	42	1040	1263	228.348	0	0	0	0	1.18849	0	0	0.113078	1982.84
0456	-25.8673	114.238	-25.7014	114.307	-25.7314	114.122	-25.8869	114.269	-25.8026	114.161	Australia	Asia-Pacific	Australia and New Zealand	High income	Developed Economy	208.466	194.541	7	8	0	0	0	0	0	NaN	0.887215	103.08	6.17724	11.0447	0.764964
0457	-24.8776	113.617	-24.7634	114.174	-24.3353	113.693	-25.1322	113.769	-24.6228	113.55	Australia	Asia-Pacific	Australia and New Zealand	High income	Developed Economy	2842.03	2765.22	153	9068	5668	2.04975	3.49305	0	0	0	0.764348	987.001	5355.72	7046.63	5368.59
0458	-21.6864	114.918	-21.7292	114.931	-21.6816	114.999	-21.7444	114.849	-21.6842	114.916	Australia	Asia-Pacific	Australia and New Zealand	High income	Developed Economy	44.5613	35.2162	3	4	4	0.113584	0.444043	0	0	0	1.0721	35.2162	3.55108	3.55108	0.876658
0459	-21.5469	115.381	-21.6609	115.355	-21.5401	115.393	-21.638	115.25	-21.6148	115.271	Australia	Asia-Pacific	Australia and New Zealand	High income	Developed Economy	85.1804	81.8187	2	0	0	0	0	0	NaN	NaN	1.77061	70.6197	6.91393	7.98933	2.03676
0460	-21.3128	115.676	-21.4027	115.759	-21.2857	115.722	-21.3142	115.672	-21.2794	115.702	Australia	Asia-Pacific	Australia and New Zealand	High income	Developed Economy	47.0379	46.1868	0	0	0	0	0	NaN	NaN	NaN	1.77061	36.5702	35.1779	44.6559	5.35008
0461	-20.9998	116.101	-21.1908	116.086	-20.9989	116.138	-21.1972	115.845	-21.0845	115.904	Australia	Asia-Pacific	Australia and New Zealand	High income	Developed Economy	394.429	391.282	26	0	0	0	1.29831e-05	0	NaN	NaN	1.77061	203.45	196.71	381.842	45.3244
0463	-20.7756	116.515	-20.7954	116.555	-20.7441	116.582	-20.8006	116.492	-20.7543	116.525	Australia	Asia-Pacific	Australia and New Zealand	High income	Developed Economy	31.1986	29.6933	0	0	0	0	0	NaN	NaN	NaN	1.77061	29.6932	28.1613	28.1613	3.43954
0465	-20.6789	117.193	-20.8965	117.138	-20.7286	117.305	-20.6563	117.182	-20.7049	117.245	Australia	Asia-Pacific	Australia and New Zealand	High income	Developed Economy	192.784	176.599	8	0	2	0.0113251	1.04948	0	NaN	0	1.77061	117.881	109.975	167.795	287.192
0466	-20.7361	117.351	-21.0349	117.433	-20.7331	117.43	-20.7355	117.335	-20.73	117.4	Australia	Asia-Pacific	Australia and New Zealand	High income	Developed Economy	141.492	134.181	2	0	2	0.0149053	0	0	NaN	0	1.77061	0	0	130.387	15.5429
0467	-20.6875	117.583	-20.9989	117.593	-20.6633	117.644	-20.731	117.44	-20.7147	117.523	Australia	Asia-Pacific	Australia and New Zealand	High income	Developed Economy	373.459	357.505	2	0	0	0	1.30218	0	NaN	NaN	1.77061	202.314	197.919	350.879	41.4119
0468	-20.6033	117.859	-20.6884	117.953	-20.5587	117.906	-20.6323	117.815	-20.5541	117.879	Australia	Asia-Pacific	Australia and New Zealand	High income	Developed Economy	100.108	90.4958	2	0	1	0.0110502	4.47205	0	NaN	0	4.37333	76.8072	71.4473	84.2139	5.76364
0469	-20.395	118.101	-20.7956	118.327	-20.3586	118.357	-20.5467	117.939	-20.3353	118.182	Australia	Asia-Pacific	Australia and New Zealand	High income	Developed Economy	1275.58	1252.78	29	22	33	0.0263415	5.07232	0	0	0	4.37333	327.077	294.331	1157.63	79.6395
0470	-20.3417	118.486	-20.4784	118.47	-20.3405	118.487	-20.3586	118.357	-20.3376	118.43	Australia	Asia-Pacific	Australia and New Zealand	High income	Developed Economy	105.888	103.293	0	0	1	0.00968117	0.695128	NaN	NaN	0	4.37333	67.8092	61.2858	94.3789	6.56638
0472	-20.2734	118.826	-20.352	118.901	-20.2284	118.851	-20.2948	118.743	-20.2738	118.819	Australia	Asia-Pacific	Australia and New Zealand	High income	Developed Economy	96.3625	70.6588	0	2	1	0.0141525	4.03636	NaN	0	0	4.37333	66.6242	68.7958	72.5597	4.4918
0473	-19.9696	119.157	-20.2773	119.205	-19.9884	119.325	-20.254	118.982	-20.0347	118.994	Australia	Asia-Pacific	Australia and New Zealand	High income	Developed Economy	863.611	843.326	14	11	20	0.0237156	2.58383	0	0	0	4.37333	578.464	545.8	792.897	53.6105
0480	-14.2021	126.594	-14.2305	126.576	-14.2079	126.604	-14.1954	126.57	-14.1968	126.582	Australia	Asia-Pacific	Australia and New Zealand	High income	Developed Economy	6.63953	3.90824	0	0	0	0	3.90824	NaN	NaN	NaN	2.99281	3.90824	0	NaN	0.0116953
0481	-13.941	126.833	-13.9843	126.905	-13.9358	126.84	-13.985	126.813	-13.9499	126.808	Australia	Asia-Pacific	Australia and New Zealand	High income	Developed Economy	29.0694	17.0902	0	0	0	0	8.84848	NaN	NaN	NaN	1.6063	16.2552	0.132626	0.161829	0.0511419
0483	-15.5616	127.946	-15.6085	127.847	-15.5713	127.953	-15.556	127.909	-15.5508	127.941	Australia	Asia-Pacific	Australia and New Zealand	High income	Developed Economy	22.2419	5.66749	0	0	0	0	4.9285	NaN	NaN	NaN	4.21589	5.66749	0.0281152	0.0281152	0.0218687
0484	-15.2454	128.226	-15.343	128.288	-15.2164	128.225	-15.2708	128.222	-15.221	128.217	Australia	Asia-Pacific	Australia and New Zealand	High income	Developed Economy	22.2699	6.35323	0	0	0	0	4.51573	NaN	NaN	NaN	4.21589	6.35323	0.0542253	0.0542253	0.198745
0492	-12.268	131.775	-12.6471	131.651	-12.2651	131.778	-12.2854	131.657	-12.2801	131.704	Australia	Asia-Pacific	Australia and New Zealand	High income	Developed Economy	240.003	235.051	0	2	2	0.0085088	1.26493	NaN	0	0	3.65558	234.211	4.42328	4.44006	12.3938
0501	-15.1095	135.724	-15.1998	135.633	-15.1168	135.749	-15.0496	135.621	-15.0487	135.653	Australia	Asia-Pacific	Australia and New Zealand	High income	Developed Economy	120.508	71.4766	0	0	0	0	2.73204	NaN	NaN	NaN	2.40361	71.4766	3.40011	3.40011	0.156383
0502	-15.3968	136.213	-15.4442	136.192	-15.5587	136.284	-15.3904	136.163	-15.4154	136.241	Australia	Asia-Pacific	Australia and New Zealand	High income	Developed Economy	73.3591	47.5695	0	4	0	0	6.98728	NaN	0	NaN	2.23219	46.7399	1.79899	1.82462	0.638221
0503	-15.8098	136.679	-15.9035	136.533	-15.9203	136.701	-15.7318	136.559	-15.7054	136.619	Australia	Asia-Pacific	Australia and New Zealand	High income	Developed Economy	288.11	174.923	0	0	3	0.0171504	105.452	NaN	NaN	0	2.26532	171.61	8.57554	8.6779	2.34687
0504	-15.9099	136.863	-15.999	136.833	-15.9255	136.894	-15.9062	136.79	-15.9001	136.823	Australia	Asia-Pacific	Australia and New Zealand	High income	Developed Economy	57.5952	29.6939	0	0	0	0	16.6219	NaN	NaN	NaN	2.26532	29.6939	1.69383	1.69383	0.398391
0505	-16.0298	137.268	-16.3111	137.076	-16.1273	137.389	-15.941	137.083	-16.0126	137.252	Australia	Asia-Pacific	Australia and New Zealand	High income	Developed Economy	717.975	634.328	0	8	1	0.00157647	30.5589	NaN	2	0	2.16743	362.731	12.0895	20.1935	4.9475
0506	-16.2597	137.747	-16.3923	137.65	-16.3594	137.815	-16.2019	137.637	-16.2336	137.728	Australia	Asia-Pacific	Australia and New Zealand	High income	Developed Economy	239.267	200.42	0	4	0	0	1.34643	NaN	0	NaN	2.16743	187.367	6.40815	6.71901	0.560966
0507	-16.6742	138.159	-16.7271	138.092	-16.6796	138.165	-16.644	138.114	-16.6695	138.155	Australia	Asia-Pacific	Australia and New Zealand	High income	Developed Economy	30.3689	24.5887	22	0	0	0	0.236614	0	NaN	NaN	2.39327	20.4668	0.929907	1.08472	0.19396
0508	-16.7809	138.533	-16.7878	138.536	-16.7786	138.558	-16.779	138.493	-16.7792	138.536	Australia	Asia-Pacific	Australia and New Zealand	High income	Developed Economy	3.51319	NaN	NaN	NaN	NaN	NaN	NaN	NaN	NaN	NaN	2.39327	NaN	NaN	NaN	NaN
0509	-17.2994	139.219	-17.3224	139.178	-17.3075	139.226	-17.282	139.206	-17.2918	139.214	Australia	Asia-Pacific	Australia and New Zealand	High income	Developed Economy	8.17105	7.49595	3	0	0	0	2.56648	0	NaN	NaN	3.50523	7.49595	0.282284	0.282284	0.0591293
0510	-17.5043	139.606	-17.7691	139.375	-17.5357	139.645	-17.3721	139.341	-17.3707	139.426	Australia	Asia-Pacific	Australia and New Zealand	High income	Developed Economy	759.439	513.527	524	3	2	0.00389463	391.518	441	0	0	3.50523	511.068	25.9673	26.0597	4.05079
0511	-17.5734	139.799	-17.8183	139.764	-17.71	139.994	-17.5358	139.651	-17.5658	139.828	Australia	Asia-Pacific	Australia and New Zealand	High income	Developed Economy	572.174	489.598	262	4	0	0	366.296	178	0	NaN	3.28521	489.598	28.0424	28.0424	2.81263
0512	-17.8629	140.216	-17.9165	140.2	-17.8795	140.234	-17.8485	140.206	-17.8796	140.217	Australia	Asia-Pacific	Australia and New Zealand	High income	Developed Economy	7.32613	4.10101	5	0	0	0	4.10101	5	NaN	NaN	3.28521	4.10101	0.453892	0.453892	0.0167291
0513	-17.9316	140.404	-17.9405	140.403	-17.9446	140.409	-17.9327	140.403	-17.9335	140.412	Australia	Asia-Pacific	Australia and New Zealand	High income	Developed Economy	0.868277	NaN	NaN	NaN	NaN	NaN	NaN	NaN	NaN	NaN	3.28521	NaN	NaN	NaN	NaN
0514	-17.9032	140.471	-17.9099	140.508	-17.9004	140.467	-17.9168	140.485	-17.9125	140.474	Australia	Asia-Pacific	Australia and New Zealand	High income	Developed Economy	0.00643011	1.75903	1	0	0	0	0	0	NaN	NaN	3.28521	0	0	0.170061	0.00717556
0515	-17.5101	140.731	-18.1021	140.836	-17.4779	140.773	-17.606	140.556	-17.5248	140.681	Australia	Asia-Pacific	Australia and New Zealand	High income	Developed Economy	849.313	815.277	624	38	11	0.0134923	411.847	273	0	0	3.28521	765.345	52.1774	55.6345	3.32573
0516	-16.5538	141.268	-17.5157	142.381	-16.5415	141.275	-17.4676	140.817	-17.0025	140.956	Australia	Asia-Pacific	Australia and New Zealand	High income	Developed Economy	9145.46	8863.94	11241	804	217	0.0244812	152.794	134	2	0	2.34548	2800.6	198.355	585.124	296.496
0517	-16.3956	141.294	-16.4478	141.575	-16.2839	141.34	-16.4992	141.295	-16.4022	141.287	Australia	Asia-Pacific	Australia and New Zealand	High income	Developed Economy	374.063	346.642	230	0	0	0	5.03896	0	NaN	NaN	2.34548	346.642	24.0409	24.0409	1.41404
0518	-15.199	141.587	-15.985	142.524	-15.0043	141.663	-16.0696	141.433	-15.663	141.43	Australia	Asia-Pacific	Australia and New Zealand	High income	Developed Economy	7371.49	7281.49	10032	973	1143	0.156973	7.38801	2	0	0	2.34548	2732.31	191.683	509.034	1051.6
0519	-14.1625	141.592	-14.1642	141.657	-14.1027	141.594	-14.2116	141.601	-14.1712	141.591	Australia	Asia-Pacific	Australia and New Zealand	High income	Developed Economy	44.7616	39.3048	97	22	17	0.432518	0	0	0	0	2.19922	32.6296	3.51002	4.27929	0.0140481
0520	-13.3459	141.648	-13.5259	141.696	-13.3026	141.683	-13.4407	141.605	-13.3676	141.63	Australia	Asia-Pacific	Australia and New Zealand	High income	Developed Economy	126.388	105.975	125	22	15	0.141543	1.08476	0	0	0	2.19922	92.5821	12.5961	14.1399	0.442704
0526	-11.9135	142.957	-11.9226	142.947	-11.9295	142.969	-11.8917	142.912	-11.8995	142.945	Australia	Asia-Pacific	Australia and New Zealand	High income	Developed Economy	6.69665	6.42717	5	0	0	0	0	0	NaN	NaN	2.68159	2.5261	0.160885	0.367766	0.0166012
0529	-12.8379	143.359	-12.8349	143.354	-12.8523	143.354	-12.8245	143.358	-12.8362	143.36	Australia	Asia-Pacific	Australia and New Zealand	High income	Developed Economy	1.05994	NaN	NaN	NaN	NaN	NaN	NaN	NaN	NaN	NaN	2.68159	NaN	NaN	NaN	NaN
0530	-12.8761	143.373	-12.9812	143.407	-12.8662	143.414	-12.8909	143.351	-12.8658	143.383	Australia	Asia-Pacific	Australia and New Zealand	High income	Developed Economy	43.3863	34.6408	3	0	0	0	0	0	NaN	NaN	1.75188	15.3919	1.4784	2.75993	0.443789
0531	-13.5395	143.588	-13.5436	143.57	-13.5655	143.573	-13.5178	143.583	-13.5426	143.588	Australia	Asia-Pacific	Australia and New Zealand	High income	Developed Economy	NaN	2.78489	1	0	0	0	0	0	NaN	NaN	1.75188	0	0	0.195308	0.00691923
0532	-13.7028	143.545	-13.6982	143.537	-13.7382	143.534	-13.6879	143.546	-13.7215	143.542	Australia	Asia-Pacific	Australia and New Zealand	High income	Developed Economy	3.23963	NaN	NaN	NaN	NaN	NaN	NaN	NaN	NaN	NaN	1.75188	NaN	NaN	NaN	NaN
0533	-14.0676	143.693	-14.1314	143.487	-14.14	143.7	-13.9792	143.632	-14.0121	143.68	Australia	Asia-Pacific	Australia and New Zealand	High income	Developed Economy	231.765	225.854	402	36	9	0.0398487	0.116259	0	0	0	1.99566	44.8102	3.0192	14.5679	0.56115
0534	-14.4882	143.947	-14.7026	144.132	-14.4489	144.09	-14.4844	143.922	-14.4857	143.999	Australia	Asia-Pacific	Australia and New Zealand	High income	Developed Economy	262.886	187.54	179	10	0	0	0.531658	0	0	NaN	1.99566	187.54	15.17	15.17	1.00684
0538	-14.7824	145.02	-14.792	145.014	-14.7956	145.028	-14.7761	145.007	-14.7831	145.022	Australia	Asia-Pacific	Australia and New Zealand	High income	Developed Economy	0.0142312	1.35503	1	0	0	0	0	0	NaN	NaN	1.76974	0	0	0.0797961	0.0072747
0544	-16.8583	145.768	-16.8551	145.716	-16.8871	145.772	-16.8012	145.714	-16.868	145.778	Australia	Asia-Pacific	Australia and New Zealand	High income	Developed Economy	27.0174	21.4925	229	3563	3511	163.359	0.108722	0	0	0	1.84565	21.4925	4953.95	4953.95	4647.6
0548	-18.0313	146.052	-18.0222	146.05	-18.0433	146.041	-18.0054	146.065	-18.0287	146.055	Australia	Asia-Pacific	Australia and New Zealand	High income	Developed Economy	2.44026	1.10006	0	237	188	170.9	0	NaN	0	0	2.2564	0	0	5.92673	50.8811
0549	-18.5043	146.274	-18.6215	146.041	-18.8665	146.28	-18.4913	146.221	-18.5563	146.346	Australia	Asia-Pacific	Australia and New Zealand	High income	Developed Economy	664.516	627.107	1552	12953	10139	16.1679	2.01571	0	0	10	2.33671	366.815	2275.87	7581.94	9271.67
0551	-19.1684	146.647	-19.1782	146.652	-19.1818	146.665	-19.1711	146.632	-19.1672	146.652	Australia	Asia-Pacific	Australia and New Zealand	High income	Developed Economy	2.12986	NaN	NaN	NaN	NaN	NaN	NaN	NaN	NaN	NaN	2.33671	NaN	NaN	NaN	NaN
0554	-19.6378	147.594	-19.6932	147.337	-19.7541	147.6	-19.4313	147.246	-19.4415	147.479	Australia	Asia-Pacific	Australia and New Zealand	High income	Developed Economy	854.268	814.27	4522	16168	14459	17.757	7.78268	30	36	31	2.35518	602.161	5438.04	10873.3	14749.3
0555	-19.8309	147.7	-19.8394	147.699	-19.8409	147.708	-19.8332	147.691	-19.83	147.703	Australia	Asia-Pacific	Australia and New Zealand	High income	Developed Economy	1.06332	NaN	NaN	NaN	NaN	NaN	NaN	NaN	NaN	NaN	2.35518	NaN	NaN	NaN	NaN
0556	-19.9494	148.143	-20.0014	148.129	-19.9503	148.166	-19.9442	148.126	-19.9462	148.15	Australia	Asia-Pacific	Australia and New Zealand	High income	Developed Economy	8.04235	7.67083	8	9	15	1.95546	0	0	0	0	2.35518	0	0	2.02636	30.4697
0557	-19.9636	148.224	-20.005	148.205	-19.9844	148.241	-19.9507	148.167	-19.9507	148.211	Australia	Asia-Pacific	Australia and New Zealand	High income	Developed Economy	20.9102	19.8386	55	497	466	23.4895	0	0	0	0	2.35518	0	0	1064.61	1399.8
0558	-20.1657	148.414	-20.1804	148.409	-20.1655	148.416	-20.1666	148.407	-20.1661	148.411	Australia	Asia-Pacific	Australia and New Zealand	High income	Developed Economy	0.738356	NaN	NaN	NaN	NaN	NaN	NaN	NaN	NaN	NaN	2.35518	NaN	NaN	NaN	NaN
0564	-21.1493	149.221	-21.1401	149.212	-21.1543	149.204	-21.1225	149.222	-21.148	149.221	Australia	Asia-Pacific	Australia and New Zealand	High income	Developed Economy	NaN	0.194932	0	0	0	0	0	NaN	NaN	NaN	4.15628	0	0	57.0246	NaN
0570	-22.3817	149.786	-22.4657	149.712	-22.3837	149.812	-22.3489	149.688	-22.3509	149.733	Australia	Asia-Pacific	Australia and New Zealand	High income	Developed Economy	84.0033	46.9459	14	2	4	0.0852045	26.0975	4	0	2	4.49496	45.3544	25.0971	25.7965	10.7232
0573	-23.539	150.868	-23.3923	150.53	-23.5784	150.874	-23.46	150.85	-23.4778	150.87	Australia	Asia-Pacific	Australia and New Zealand	High income	Developed Economy	178.396	149.657	57	318	323	2.15827	66.2071	23	105	103	3.01304	130.52	438.487	467.765	210.506
0575	-23.934	151.357	-23.9712	151.346	-23.9375	151.364	-23.8601	151.3	-23.8573	151.317	Australia	Asia-Pacific	Australia and New Zealand	High income	Developed Economy	25.838	19.2215	94	1730	2155	112.114	0.977853	0	0	0	3.25569	11.8051	1192.45	1861.1	2883.73
0576	-24.5077	152.052	-24.5138	152.012	-24.5446	152.077	-24.4946	152.039	-24.511	152.061	Australia	Asia-Pacific	Australia and New Zealand	High income	Developed Economy	14.0223	10.1172	6	27	34	3.36061	0.0987504	0	0	0	1.93468	9.33417	28.9393	29.8989	12.9306
0577	-24.5939	152.12	-24.613	152.108	-24.5972	152.122	-24.5893	152.115	-24.5915	152.119	Australia	Asia-Pacific	Australia and New Zealand	High income	Developed Economy	NaN	0.637423	0	0	0	0	0	NaN	NaN	NaN	1.93468	0	0	4.75976	1.48652
0578	-24.6465	152.185	-24.6828	152.192	-24.6874	152.242	-24.6415	152.168	-24.6495	152.198	Australia	Asia-Pacific	Australia and New Zealand	High income	Developed Economy	14.006	9.91157	0	5	4	0.403569	0.566833	NaN	0	0	1.93468	9.91157	69.1658	69.1658	57.734
0579	-24.7545	152.401	-24.7686	152.38	-24.7747	152.421	-24.7304	152.32	-24.7321	152.377	Australia	Asia-Pacific	Australia and New Zealand	High income	Developed Economy	17.1059	13.8194	3	9	10	0.72362	0.192621	0	0	0	1.93468	13.8194	279.787	279.787	196.947
0587	-27.6933	153.344	-27.7005	153.324	-27.7211	153.351	-27.6746	153.32	-27.6987	153.353	Australia	Asia-Pacific	Australia and New Zealand	High income	Developed Economy	6.82616	5.687	0	21	24	4.22015	0	NaN	0	0	1.33305	0	0	160.364	44.7392
0596	-31.6233	152.754	-31.6217	152.753	-31.6249	152.754	-31.6191	152.753	-31.622	152.756	Australia	Asia-Pacific	Australia and New Zealand	High income	Developed Economy	0.0773928	NaN	NaN	NaN	NaN	NaN	NaN	NaN	NaN	NaN	1.33305	NaN	NaN	NaN	NaN
0597	-31.6983	152.754	-31.6757	152.755	-31.6828	152.748	-31.6732	152.758	-31.7011	152.751	Australia	Asia-Pacific	Australia and New Zealand	High income	Developed Economy	1.53729	NaN	NaN	NaN	NaN	NaN	NaN	NaN	NaN	NaN	1.33305	NaN	NaN	NaN	NaN
0598	-31.7145	152.742	-31.7191	152.735	-31.7224	152.738	-31.7135	152.732	-31.7167	152.745	Australia	Asia-Pacific	Australia and New Zealand	High income	Developed Economy	0.617234	NaN	NaN	NaN	NaN	NaN	NaN	NaN	NaN	NaN	1.33305	NaN	NaN	NaN	NaN
0599	-31.8826	152.687	-31.91	152.474	-31.9596	152.601	-31.8176	152.735	-31.8453	152.747	Australia	Asia-Pacific	Australia and New Zealand	High income	Developed Economy	157.23	126.155	595	4457	5007	39.6894	6.32154	46	63	338	1.36026	111.664	2223.59	2329.46	5244.4
0602	-32.6797	151.977	-32.6633	151.971	-32.6732	151.961	-32.6652	151.985	-32.68	151.981	Australia	Asia-Pacific	Australia and New Zealand	High income	Developed Economy	0.011794	0.916413	0	0	0	0	0	NaN	NaN	NaN	1.34818	0	0	0.0222968	2.54504
0604	-33.3009	151.466	-33.2879	151.457	-33.2987	151.452	-33.2817	151.477	-33.3019	151.465	Australia	Asia-Pacific	Australia and New Zealand	High income	Developed Economy	2.15111	1.80321	15	555	600	332.741	0	0	0	0	1.34805	0	0	719.875	677.019
0605	-33.3297	151.466	-33.3248	151.441	-33.3327	151.44	-33.3077	151.444	-33.3287	151.469	Australia	Asia-Pacific	Australia and New Zealand	High income	Developed Economy	2.15051	1.25193	5	441	479	382.608	0.224864	2	63	68	1.34805	1.25193	270.859	270.859	623.909
0607	-34.5011	150.836	-34.483	150.827	-34.5007	150.821	-34.4877	150.839	-34.5004	150.838	Australia	Asia-Pacific	Australia and New Zealand	High income	Developed Economy	NaN	1.29868	9	32	44	33.8807	0	0	0	0	1.35015	0	0	738.502	244.751
0608	-34.5496	150.811	-34.5494	150.795	-34.5534	150.797	-34.5464	150.797	-34.5503	150.811	Australia	Asia-Pacific	Australia and New Zealand	High income	Developed Economy	0.604346	NaN	NaN	NaN	NaN	NaN	NaN	NaN	NaN	NaN	1.35015	NaN	NaN	NaN	NaN
0609	-34.902	150.763	-34.8707	150.7	-34.9045	150.766	-34.8553	150.75	-34.8861	150.75	Australia	Asia-Pacific	Australia and New Zealand	High income	Developed Economy	12.6746	6.79468	6	4	33	4.85674	0.203225	0	0	0	1.35015	6.13663	0.175602	0.18747	113.984
0610	-35.1044	150.564	-35.109	150.553	-35.1064	150.564	-35.1061	150.55	-35.1001	150.558	Australia	Asia-Pacific	Australia and New Zealand	High income	Developed Economy	0.713186	NaN	NaN	NaN	NaN	NaN	NaN	NaN	NaN	NaN	1.35015	NaN	NaN	NaN	NaN
0615	-36.355	150.034	-36.3597	150.026	-36.3556	150.036	-36.356	150.03	-36.3546	150.034	Australia	Asia-Pacific	Australia and New Zealand	High income	Developed Economy	0.14523	NaN	NaN	NaN	NaN	NaN	NaN	NaN	NaN	NaN	1.35015	NaN	NaN	NaN	NaN
0616	-36.3821	150.05	-36.387	150.046	-36.3899	150.048	-36.3824	150.045	-36.3801	150.051	Australia	Asia-Pacific	Australia and New Zealand	High income	Developed Economy	0.31325	NaN	NaN	NaN	NaN	NaN	NaN	NaN	NaN	NaN	1.35015	NaN	NaN	NaN	NaN
0623	-37.7455	149.132	-37.7432	149.135	-37.7413	149.131	-37.7476	149.137	-37.7451	149.13	Australia	Asia-Pacific	Australia and New Zealand	High income	Developed Economy	0.19907	NaN	NaN	NaN	NaN	NaN	NaN	NaN	NaN	NaN	1.35015	NaN	NaN	NaN	NaN
0624	-37.7578	148.989	-37.7511	148.994	-37.7476	148.991	-37.7578	149	-37.7586	148.989	Australia	Asia-Pacific	Australia and New Zealand	High income	Developed Economy	0.574119	NaN	NaN	NaN	NaN	NaN	NaN	NaN	NaN	NaN	1.35015	NaN	NaN	NaN	NaN
0627	-37.858	147.794	-37.8367	147.822	-37.8482	147.795	-37.852	147.811	-37.8593	147.794	Australia	Asia-Pacific	Australia and New Zealand	High income	Developed Economy	2.03361	1.64955	8	2	1	0.606225	0	0	0	0	1.29414	0	0	46.4532	22.2527
0629	-37.8751	147.689	-37.8864	147.678	-37.893	147.685	-37.8817	147.676	-37.8577	147.741	Australia	Asia-Pacific	Australia and New Zealand	High income	Developed Economy	4.74346	1.57655	1	0	9	5.70868	1.14355	1	NaN	9	1.29414	1.57655	108.37	108.37	196.609
0630	-38.0483	147.268	-38.0442	147.264	-38.0442	147.261	-38.0446	147.27	-38.0484	147.269	Australia	Asia-Pacific	Australia and New Zealand	High income	Developed Economy	0.208207	NaN	NaN	NaN	NaN	NaN	NaN	NaN	NaN	NaN	1.29414	NaN	NaN	NaN	NaN
0631	-38.1185	147.237	-38.1265	147.221	-38.1339	147.225	-38.1168	147.221	-38.1189	147.238	Australia	Asia-Pacific	Australia and New Zealand	High income	Developed Economy	NaN	0.220758	0	0	0	0	0	NaN	NaN	NaN	1.29414	0	0	1.19206	0.230388
0642	-33.8896	120.076	-33.8844	120.077	-33.8861	120.073	-33.8847	120.08	-33.8904	120.078	Australia	Asia-Pacific	Australia and New Zealand	High income	Developed Economy	0.237141	NaN	NaN	NaN	NaN	NaN	NaN	NaN	NaN	NaN	1.29414	NaN	NaN	NaN	NaN
0649	-35.0011	116.756	-35.0005	116.764	-34.9969	116.758	-35.0013	116.754	-34.9997	116.757	Australia	Asia-Pacific	Australia and New Zealand	High income	Developed Economy	0.192777	NaN	NaN	NaN	NaN	NaN	NaN	NaN	NaN	NaN	1.29414	NaN	NaN	NaN	NaN
0650	-35.007	116.707	-35.0032	116.698	-35.0084	116.7	-35.0018	116.707	-35.0067	116.708	Australia	Asia-Pacific	Australia and New Zealand	High income	Developed Economy	0.450684	NaN	NaN	NaN	NaN	NaN	NaN	NaN	NaN	NaN	1.29414	NaN	NaN	NaN	NaN
0653	-42.1915	145.348	-42.1932	145.357	-42.1832	145.358	-42.2018	145.349	-42.1922	145.348	Australia	Asia-Pacific	Australia and New Zealand	High income	Developed Economy	0.846119	NaN	NaN	NaN	NaN	NaN	NaN	NaN	NaN	NaN	1.29414	NaN	NaN	NaN	NaN
0658	-43.1173	146.999	-43.0526	147.042	-43.1152	146.998	-43.1383	147.007	-43.1242	147.004	Australia	Asia-Pacific	Australia and New Zealand	High income	Developed Economy	6.9036	4.6513	17	70	63	13.5446	0	0	0	0	1.10902	0	0	10.3602	64.3994
0666	-41.1707	146.251	-41.1767	146.251	-41.1752	146.254	-41.1756	146.248	-41.1695	146.252	Australia	Asia-Pacific	Australia and New Zealand	High income	Developed Economy	0.197571	NaN	NaN	NaN	NaN	NaN	NaN	NaN	NaN	NaN	1.10902	NaN	NaN	NaN	NaN
0671	-46.1968	167.616	-46.1712	167.652	-46.1927	167.608	-46.2062	167.632	-46.1998	167.621	New Zealand	Asia-Pacific	Australia and New Zealand	High income	Developed Economy	4.76317	4.54587	1	4	2	0.43996	0	0	0	0	1.99461	0	0	0.931329	10.8921
0672	-46.339	168.005	-46.3332	168.018	-46.3373	168.004	-46.3465	168.014	-46.3441	168.009	New Zealand	Asia-Pacific	Australia and New Zealand	High income	Developed Economy	NaN	NaN	NaN	NaN	NaN	NaN	0	NaN	NaN	NaN	1.99461	NaN	NaN	NaN	NaN
0676	-46.3448	169.811	-46.2438	169.755	-46.3464	169.809	-46.3284	169.848	-46.3414	169.816	New Zealand	Asia-Pacific	Australia and New Zealand	High income	Developed Economy	20.7997	20.2888	84	41	26	1.2815	0	0	0	0	1.54312	0	0	159.548	79.8514
0681	-44.937	171.147	-44.9205	171.051	-45.0861	170.987	-44.5891	171.167	-44.9231	171.152	New Zealand	Asia-Pacific	Australia and New Zealand	High income	Developed Economy	233.519	227.348	2051	2439	2105	9.25893	0.727171	0	2	0	1.48476	35.3654	29.3066	1825.68	2024.87
0687	-43.9023	172.205	-43.758	172.068	-43.9029	172.202	-43.8918	172.238	-43.9012	172.211	New Zealand	Asia-Pacific	Australia and New Zealand	High income	Developed Economy	30.3873	30.0528	11	71	64	2.12959	0	0	0	0	1.68852	0	0	89.614	147.133
0697	-42.1728	173.932	-42.16	173.912	-42.1769	173.922	-42.1541	173.937	-42.1674	173.938	New Zealand	Asia-Pacific	Australia and New Zealand	High income	Developed Economy	2.54827	2.29593	5	6	3	1.30666	0	0	0	0	1.33849	0	0	0.695101	1.59036
0699	-41.6067	174.168	-41.6175	174.137	-41.6204	174.163	-41.5981	174.164	-41.6073	174.168	New Zealand	Asia-Pacific	Australia and New Zealand	High income	Developed Economy	2.57039	2.38402	40	13	7	2.93622	0	0	0	0	0.833445	0	0	0.916024	5.64001
0700	-41.4403	174.032	-41.5059	173.728	-41.5074	174.066	-41.3925	174.05	-41.5009	174.063	New Zealand	Asia-Pacific	Australia and New Zealand	High income	Developed Economy	153.311	134.156	2318	3522	4475	33.3566	0.923287	0	2	67	2.42897	69.0339	1342.15	2872.67	3540.17
0701	-41.2502	173.11	-41.3071	173.131	-41.2848	173.197	-41.2481	173.106	-41.2734	173.181	New Zealand	Asia-Pacific	Australia and New Zealand	High income	Developed Economy	22.6025	15.2374	98	290	288	18.9008	0.118734	0	4	3	2.42897	6.90868	838.233	1298.08	164.27
0702	-41.0802	173.022	-41.0922	173.01	-41.1084	173.03	-41.0764	173.009	-41.0875	173.031	New Zealand	Asia-Pacific	Australia and New Zealand	High income	Developed Economy	NaN	1.29712	14	51	26	20.0445	0	0	0	0	2.42897	0	0	239.831	50.267
0703	-40.8164	172.804	-40.8284	172.793	-40.8206	172.812	-40.8108	172.792	-40.8169	172.805	New Zealand	Asia-Pacific	Australia and New Zealand	High income	Developed Economy	NaN	0.651233	1	3	3	4.60664	0	0	0	0	2.42897	0	0	2.17293	9.09011
0704	-40.6738	172.684	-40.6676	172.642	-40.6755	172.685	-40.6572	172.661	-40.6655	172.671	New Zealand	Asia-Pacific	Australia and New Zealand	High income	Developed Economy	3.2582	3.26365	4	87	48	14.7074	0	0	0	0	2.42897	0	0	2.91326	22.591
0713	-41.7296	171.588	-41.8187	171.627	-41.7401	171.67	-41.7488	171.551	-41.7301	171.587	New Zealand	Asia-Pacific	Australia and New Zealand	High income	Developed Economy	46.7769	41.4655	762	5573	4728	114.022	0	0	0	0	2.18955	28.3244	2427.06	3199.88	5895.67
0717	-42.441	171.194	-42.4422	171.196	-42.4354	171.2	-42.4642	171.187	-42.4426	171.192	New Zealand	Asia-Pacific	Australia and New Zealand	High income	Developed Economy	0.555011	NaN	NaN	NaN	NaN	NaN	NaN	NaN	NaN	NaN	2.18955	NaN	NaN	NaN	NaN
0719	-42.6615	171.028	-42.6684	171.026	-42.6572	171.041	-42.6916	170.991	-42.6649	171.021	New Zealand	Asia-Pacific	Australia and New Zealand	High income	Developed Economy	1.26375	0.858215	3	6	3	3.49563	0	0	0	0	2.06771	0.858215	0.602007	0.602007	3.91463
0721	-42.852	170.829	-42.8546	170.831	-42.8348	170.855	-42.8788	170.8	-42.8438	170.837	New Zealand	Asia-Pacific	Australia and New Zealand	High income	Developed Economy	1.88998	1.35872	0	0	0	0	0.868248	NaN	NaN	NaN	2.06771	1.35872	0.57251	0.57251	0.139447
0722	-42.9039	170.755	-42.9043	170.759	-42.8945	170.777	-42.9141	170.742	-42.9012	170.758	New Zealand	Asia-Pacific	Australia and New Zealand	High income	Developed Economy	0.00130598	0.152387	0	0	0	0	0	NaN	NaN	NaN	2.06771	NaN	0	0.00398405	0.0162207
0742	-43.9941	168.683	-43.9963	168.676	-43.9963	168.691	-43.9959	168.655	-43.9941	168.688	New Zealand	Asia-Pacific	Australia and New Zealand	High income	Developed Economy	0.411926	NaN	NaN	NaN	NaN	NaN	NaN	NaN	NaN	NaN	2.06771	NaN	NaN	NaN	NaN
0747	-44.3545	168.005	-44.3532	168.018	-44.3453	168.008	-44.3583	168.005	-44.3577	168.003	New Zealand	Asia-Pacific	Australia and New Zealand	High income	Developed Economy	0.788516	NaN	NaN	NaN	NaN	NaN	NaN	NaN	NaN	NaN	2.06771	NaN	NaN	NaN	NaN
0751	-41.5664	175.401	-41.5647	175.401	-41.5666	175.399	-41.5659	175.405	-41.5661	175.402	New Zealand	Asia-Pacific	Australia and New Zealand	High income	Developed Economy	0.0513046	NaN	NaN	NaN	NaN	NaN	NaN	NaN	NaN	NaN	2.06771	NaN	NaN	NaN	NaN
0756	-41.2693	175.891	-41.2668	175.888	-41.2701	175.89	-41.2683	175.892	-41.2695	175.891	New Zealand	Asia-Pacific	Australia and New Zealand	High income	Developed Economy	0.0475043	NaN	NaN	NaN	NaN	NaN	NaN	NaN	NaN	NaN	2.06771	NaN	NaN	NaN	NaN
0757	-41.2547	175.92	-41.2529	175.918	-41.2552	175.919	-41.2544	175.922	-41.2546	175.921	New Zealand	Asia-Pacific	Australia and New Zealand	High income	Developed Economy	0.0334288	NaN	NaN	NaN	NaN	NaN	NaN	NaN	NaN	NaN	2.06771	NaN	NaN	NaN	NaN
0777	-37.8603	177.584	-37.8654	177.614	-37.8496	177.589	-37.8635	177.584	-37.8591	177.585	New Zealand	Asia-Pacific	Australia and New Zealand	High income	Developed Economy	0.00345379	0.679466	0	7	5	7.35872	0	NaN	0	0	1.34531	0	0	0.299207	1.11951
0788	-36.8667	175.697	-36.8813	175.693	-36.8703	175.706	-36.866	175.684	-36.8644	175.694	New Zealand	Asia-Pacific	Australia and New Zealand	High income	Developed Economy	NaN	NaN	NaN	NaN	NaN	NaN	0	NaN	NaN	NaN	1.57935	NaN	NaN	NaN	NaN
0792	-37.3448	174.749	-37.3052	174.825	-37.343	174.741	-37.3585	174.766	-37.3464	174.76	New Zealand	Asia-Pacific	Australia and New Zealand	High income	Developed Economy	11.6068	11.4284	36	59	41	3.58754	0	0	0	0	2.2085	0	0	74.4589	14.0297
0796	-39.1719	173.82	-39.1742	173.824	-39.1687	173.831	-39.1803	173.815	-39.1708	173.821	New Zealand	Asia-Pacific	Australia and New Zealand	High income	Developed Economy	0.436407	NaN	NaN	NaN	NaN	NaN	NaN	NaN	NaN	NaN	2.2085	NaN	NaN	NaN	NaN
0799	-39.9485	174.982	-39.9467	174.99	-39.918	174.954	-39.9549	174.999	-39.9478	174.981	New Zealand	Asia-Pacific	Australia and New Zealand	High income	Developed Economy	1.31732	0.677606	545	471	374	551.943	0.20012	4	69	33	2.07882	0.677606	500.063	500.063	326.834
0802	-40.304	175.225	-40.2894	175.234	-40.2931	175.223	-40.3077	175.224	-40.2999	175.224	New Zealand	Asia-Pacific	Australia and New Zealand	High income	Developed Economy	NaN	0.656361	0	1	1	1.52355	0	NaN	0	0	1.95457	NaN	0	0.0507132	1.18069
0805	-18.1477	178.525	-18.0472	178.551	-18.1064	178.504	-17.9792	178.608	-18.0915	178.65	Fiji	Asia-Pacific	Melanesia	Upper middle income	Developing Economies	138.307	130.602	3285	18096	24703	189.148	0	0	0	0	1.02428	112.762	31933	32912.6	24270.3
0807	-17.439	177.633	-17.4527	177.65	-17.4506	177.666	-17.4514	177.621	-17.4351	177.636	Fiji	Asia-Pacific	Melanesia	Upper middle income	Developing Economies	0.0105181	0.722712	16	18	0	0	0	0	0	NaN	1.20186	0	0	NaN	38.8378
0811	-18.2601	178.154	-18.2134	178.144	-18.2497	178.092	-18.2198	178.19	-18.2653	178.149	Fiji	Asia-Pacific	Melanesia	Upper middle income	Developing Economies	28.4386	26.7696	954	6517	7351	274.602	0	0	0	0	1.02428	25.1481	2326.77	2337.2	6528.53
0817	-10.4106	161.732	-10.4117	161.732	-10.4128	161.741	-10.4108	161.727	-10.4107	161.735	Solomon Islands	Asia-Pacific	Melanesia	Lower middle income	Least Developed	0.131568	NaN	NaN	NaN	NaN	NaN	NaN	NaN	NaN	NaN	1.02428	NaN	NaN	NaN	NaN
0819	-9.82612	160.061	-9.81804	160.066	-9.82274	160.057	-9.82243	160.079	-9.82599	160.06	Solomon Islands	Asia-Pacific	Melanesia	Lower middle income	Least Developed	1.11512	NaN	NaN	NaN	NaN	NaN	NaN	NaN	NaN	NaN	1.02428	NaN	NaN	NaN	NaN
0820	-9.8189	160.163	-9.81295	160.162	-9.81803	160.158	-9.81878	160.164	-9.81893	160.162	Solomon Islands	Asia-Pacific	Melanesia	Lower middle income	Least Developed	0.22969	NaN	NaN	NaN	NaN	NaN	NaN	NaN	NaN	NaN	1.02428	NaN	NaN	NaN	NaN
0822	-9.80991	160.241	-9.8091	160.241	-9.80982	160.239	-9.80899	160.246	-9.80998	160.242	Solomon Islands	Asia-Pacific	Melanesia	Lower middle income	Least Developed	0.0356005	NaN	NaN	NaN	NaN	NaN	NaN	NaN	NaN	NaN	1.02428	NaN	NaN	NaN	NaN
0823	-9.80825	160.262	-9.8075	160.262	-9.80781	160.258	-9.80734	160.266	-9.80829	160.261	Solomon Islands	Asia-Pacific	Melanesia	Lower middle income	Least Developed	0.0364132	NaN	NaN	NaN	NaN	NaN	NaN	NaN	NaN	NaN	1.02428	NaN	NaN	NaN	NaN
0824	-9.84634	160.376	-9.84258	160.378	-9.8353	160.369	-9.85089	160.387	-9.84569	160.375	Solomon Islands	Asia-Pacific	Melanesia	Lower middle income	Least Developed	NaN	0.664834	2	0	67	100.777	0	0	NaN	0	0.951751	NaN	0	9.4873	10.7559
0825	-9.89885	160.51	-9.88625	160.509	-9.89532	160.498	-9.89873	160.513	-9.89836	160.506	Solomon Islands	Asia-Pacific	Melanesia	Lower middle income	Least Developed	1.20769	NaN	NaN	NaN	NaN	NaN	NaN	NaN	NaN	NaN	0.951751	NaN	NaN	NaN	NaN
0827	-9.64452	160.661	-9.64642	160.657	-9.65422	160.66	-9.63301	160.653	-9.64063	160.661	Solomon Islands	Asia-Pacific	Melanesia	Lower middle income	Least Developed	0.880693	NaN	NaN	NaN	NaN	NaN	NaN	NaN	NaN	NaN	0.951751	NaN	NaN	NaN	NaN
0829	-9.56739	160.597	-9.56959	160.597	-9.57362	160.601	-9.56639	160.595	-9.56771	160.598	Solomon Islands	Asia-Pacific	Melanesia	Lower middle income	Least Developed	0.102358	NaN	NaN	NaN	NaN	NaN	NaN	NaN	NaN	NaN	0.951751	NaN	NaN	NaN	NaN
0831	-9.42134	160.296	-9.4219	160.286	-9.42377	160.298	-9.41447	160.279	-9.41617	160.293	Solomon Islands	Asia-Pacific	Melanesia	Lower middle income	Least Developed	1.0314	NaN	NaN	NaN	NaN	NaN	NaN	NaN	NaN	NaN	0.951751	NaN	NaN	NaN	NaN
0832	-9.40806	160.146	-9.41326	160.15	-9.40782	160.163	-9.41141	160.144	-9.40343	160.156	Solomon Islands	Asia-Pacific	Melanesia	Lower middle income	Least Developed	1.11737	NaN	NaN	NaN	NaN	NaN	NaN	NaN	NaN	NaN	0.951751	NaN	NaN	NaN	NaN
0833	-9.40724	160.027	-9.42499	160.028	-9.41995	160.065	-9.42781	160.001	-9.40655	160.03	Solomon Islands	Asia-Pacific	Melanesia	Lower middle income	Least Developed	7.5885	7.26832	656	9883	13384	1841.41	0	0	0	0	0.713021	0	0	4119.68	9091.1
0841	-7.59182	158.701	-7.59479	158.697	-7.59035	158.711	-7.59608	158.693	-7.59187	158.701	Solomon Islands	Asia-Pacific	Melanesia	Lower middle income	Least Developed	0.214391	NaN	NaN	NaN	NaN	NaN	NaN	NaN	NaN	NaN	0.713021	NaN	NaN	NaN	NaN
0851	-6.19844	154.975	-6.18918	154.978	-6.16411	154.964	-6.20294	154.984	-6.18812	154.963	Papua New Guinea	Asia-Pacific	Melanesia	Lower middle income	Developing Economies	2.55081	2.55094	9	9	18	7.05623	0	0	0	0	1.03923	0	0	56.794	63.3411
0852	-6.3962	155.196	-6.38728	155.226	-6.34781	155.222	-6.42828	155.23	-6.3948	155.195	Papua New Guinea	Asia-Pacific	Melanesia	Lower middle income	Developing Economies	12.7529	10.0167	24	33	51	5.09147	0.0409064	2	1	2	0.707216	10.0167	113.999	113.999	248.721
0855	-6.84094	155.525	-6.83385	155.522	-6.83415	155.514	-6.84195	155.542	-6.84117	155.525	Papua New Guinea	Asia-Pacific	Melanesia	Lower middle income	Developing Economies	1.14076	NaN	NaN	NaN	NaN	NaN	NaN	NaN	NaN	NaN	0.707216	NaN	NaN	NaN	NaN
0856	-6.79216	155.795	-6.79012	155.792	-6.79235	155.788	-6.78763	155.796	-6.79199	155.796	Papua New Guinea	Asia-Pacific	Melanesia	Lower middle income	Developing Economies	0.214307	NaN	NaN	NaN	NaN	NaN	NaN	NaN	NaN	NaN	0.707216	NaN	NaN	NaN	NaN
0858	-6.5044	155.919	-6.51178	155.903	-6.54735	155.926	-6.48543	155.884	-6.50319	155.919	Papua New Guinea	Asia-Pacific	Melanesia	Lower middle income	Developing Economies	8.50889	8.13851	71	55	66	8.10959	0	0	0	0	0.711438	0.853124	10.0513	136.648	206.496
0859	-4.18823	152.684	-4.19594	152.694	-4.18763	152.685	-4.19631	152.683	-4.19218	152.683	Papua New Guinea	Asia-Pacific	Melanesia	Lower middle income	Developing Economies	0.669594	NaN	NaN	NaN	NaN	NaN	NaN	NaN	NaN	NaN	0.711438	NaN	NaN	NaN	NaN
0860	-4.348	152.684	-4.34471	152.686	-4.34669	152.683	-4.34873	152.685	-4.34818	152.684	Papua New Guinea	Asia-Pacific	Melanesia	Lower middle income	Developing Economies	0.0719875	NaN	NaN	NaN	NaN	NaN	NaN	NaN	NaN	NaN	0.711438	NaN	NaN	NaN	NaN
0861	-4.43357	152.662	-4.43877	152.663	-4.42733	152.674	-4.44567	152.655	-4.43395	152.66	Papua New Guinea	Asia-Pacific	Melanesia	Lower middle income	Developing Economies	NaN	0.815427	5	6	7	8.58446	0	0	0	0	0.696538	NaN	0	8.49253	15.0891
0862	-4.45077	152.65	-4.4526	152.657	-4.44567	152.655	-4.46727	152.659	-4.45652	152.65	Papua New Guinea	Asia-Pacific	Melanesia	Lower middle income	Developing Economies	1.1773	NaN	NaN	NaN	NaN	NaN	NaN	NaN	NaN	NaN	0.696538	NaN	NaN	NaN	NaN
0863	-4.67723	152.741	-4.66704	152.739	-4.65042	152.719	-4.67695	152.748	-4.67229	152.73	Papua New Guinea	Asia-Pacific	Melanesia	Lower middle income	Developing Economies	1.70275	1.71298	40	17	55	32.1078	0	0	0	0	0.696538	0	0	19.5565	31.698
0866	-4.71225	151.656	-4.71581	151.661	-4.70098	151.662	-4.73461	151.659	-4.71397	151.655	Papua New Guinea	Asia-Pacific	Melanesia	Lower middle income	Developing Economies	1.15373	NaN	NaN	NaN	NaN	NaN	NaN	NaN	NaN	NaN	0.696538	NaN	NaN	NaN	NaN
0868	-4.936	151.443	-4.9601	151.425	-4.94381	151.455	-4.93391	151.42	-4.93537	151.448	Papua New Guinea	Asia-Pacific	Melanesia	Lower middle income	Developing Economies	3.40656	3.4294	18	24	18	5.24873	0	0	0	0	0.744523	0	0	24.2721	107.523
0869	-5.39047	150.993	-5.39171	150.998	-5.38195	151.002	-5.40558	150.99	-5.39483	150.99	Papua New Guinea	Asia-Pacific	Melanesia	Lower middle income	Developing Economies	NaN	0.856744	2	4	4	4.66884	0	0	0	0	0.743881	0	0	6.52038	26.8618
0870	-5.53821	150.659	-5.54565	150.658	-5.54366	150.677	-5.54774	150.628	-5.53782	150.661	Papua New Guinea	Asia-Pacific	Melanesia	Lower middle income	Developing Economies	2.31297	NaN	NaN	NaN	NaN	NaN	NaN	NaN	NaN	NaN	0.743881	NaN	NaN	NaN	NaN
0871	-5.53767	150.223	-5.55272	150.218	-5.55082	150.239	-5.5478	150.207	-5.53758	150.224	Papua New Guinea	Asia-Pacific	Melanesia	Lower middle income	Developing Economies	0.0120177	2.03991	10	7	6	2.9413	0	0	0	0	0.726069	0	0	15.3911	63.9581
0872	-5.49206	149.906	-5.49532	149.911	-5.475	149.932	-5.51197	149.887	-5.49032	149.907	Papua New Guinea	Asia-Pacific	Melanesia	Lower middle income	Developing Economies	2.5574	1.49698	3	3	4	2.67205	0	0	0	0	0.726069	1.49698	16.7123	16.7123	46.9353
0873	-5.52657	149.744	-5.52772	149.744	-5.52604	149.751	-5.52822	149.741	-5.52587	149.746	Papua New Guinea	Asia-Pacific	Melanesia	Lower middle income	Developing Economies	0.0822733	NaN	NaN	NaN	NaN	NaN	NaN	NaN	NaN	NaN	0.726069	NaN	NaN	NaN	NaN
0874	-5.52701	149.513	-5.53193	149.519	-5.52385	149.524	-5.53708	149.505	-5.53011	149.503	Papua New Guinea	Asia-Pacific	Melanesia	Lower middle income	Developing Economies	NaN	0.310545	1	0	0	0	0	0	NaN	NaN	0.726069	0	0	1.1345	1.91071
0875	-5.56433	149.32	-5.5663	149.32	-5.56725	149.328	-5.56569	149.31	-5.56172	149.317	Papua New Guinea	Asia-Pacific	Melanesia	Lower middle income	Developing Economies	0.50263	NaN	NaN	NaN	NaN	NaN	NaN	NaN	NaN	NaN	0.726069	NaN	NaN	NaN	NaN
0878	-5.83359	148.555	-5.82981	148.555	-5.83366	148.55	-5.81652	148.573	-5.83782	148.569	Papua New Guinea	Asia-Pacific	Melanesia	Lower middle income	Developing Economies	NaN	0.856108	9	8	4	4.67231	0	0	0	0	0.69354	0	0	6.18486	5.26743
0879	-5.94781	148.845	-5.94314	148.848	-5.9268	148.836	-5.95118	148.857	-5.94547	148.841	Papua New Guinea	Asia-Pacific	Melanesia	Lower middle income	Developing Economies	NaN	0.590804	9	10	5	8.46304	0	0	0	0	0.726069	0	0	6.61682	3.63508
0887	-6.18844	150.531	-6.18518	150.524	-6.20308	150.504	-6.17309	150.539	-6.1944	150.53	Papua New Guinea	Asia-Pacific	Melanesia	Lower middle income	Developing Economies	2.5525	1.91548	19	29	17	8.87508	0	0	0	0	0.748612	0	0	12.1596	11.7855
0889	-6.02197	150.799	-6.01039	150.79	-6.02293	150.786	-6.02234	150.802	-6.02207	150.795	Papua New Guinea	Asia-Pacific	Melanesia	Lower middle income	Developing Economies	1.21822	NaN	NaN	NaN	NaN	NaN	NaN	NaN	NaN	NaN	0.748612	NaN	NaN	NaN	NaN
0891	-5.96627	151.111	-5.96232	151.112	-5.96391	151.104	-5.96145	151.123	-5.96579	151.118	Papua New Guinea	Asia-Pacific	Melanesia	Lower middle income	Developing Economies	0.618895	NaN	NaN	NaN	NaN	NaN	NaN	NaN	NaN	NaN	0.748612	NaN	NaN	NaN	NaN
0892	-5.86624	151.285	-5.85993	151.281	-5.87125	151.266	-5.84546	151.301	-5.86575	151.287	Papua New Guinea	Asia-Pacific	Melanesia	Lower middle income	Developing Economies	1.70105	1.49253	14	19	15	10.05	0	0	0	0	0.743881	0	0	21.1848	9.23536
0894	-5.51221	151.672	-5.51091	151.673	-5.51038	151.664	-5.51166	151.681	-5.51244	151.674	Papua New Guinea	Asia-Pacific	Melanesia	Lower middle income	Developing Economies	0.162897	NaN	NaN	NaN	NaN	NaN	NaN	NaN	NaN	NaN	0.743881	NaN	NaN	NaN	NaN
0895	-5.51318	151.693	-5.49271	151.698	-5.51165	151.688	-5.51401	151.703	-5.51388	151.694	Papua New Guinea	Asia-Pacific	Melanesia	Lower middle income	Developing Economies	NaN	0.85659	2	7	5	5.8371	0	0	0	0	0.744523	0	0	13.1281	5.30034
0899	-4.51124	152.336	-4.51591	152.332	-4.52287	152.333	-4.50444	152.332	-4.50782	152.336	Papua New Guinea	Asia-Pacific	Melanesia	Lower middle income	Developing Economies	0.568281	NaN	NaN	NaN	NaN	NaN	NaN	NaN	NaN	NaN	0.744523	NaN	NaN	NaN	NaN
0904	22.5743	-97.8738	22.562	-97.8889	22.5496	-97.8942	22.575	-97.8769	22.5431	-97.8632	Mexico	Americas	Central America	Upper middle income	Developing Economies	5.53359	5.15624	14	0	5	0.9697	0	0	NaN	0	0.500823	0	0	793.601	369.073
0905	22.2616	-97.7894	22.2545	-97.8053	22.1996	-97.7913	22.3234	-97.8185	22.2647	-97.784	Mexico	Americas	Central America	Upper middle income	Developing Economies	13.468	10.543	30611	15731	12971	1230.3	1.04375	8350	2572	2111	0.499783	9.74666	36563.3	42401.3	4050.59
0906	21.6269	-97.6455	21.6161	-97.6565	21.5858	-97.6434	21.6324	-97.6625	21.6267	-97.6436	Mexico	Americas	Central America	Upper middle income	Developing Economies	NaN	1.60007	26	4	4	2.49989	0	0	0	0	0.507327	0	0	13.6388	34.8268
0907	21.5236	-97.6059	21.5232	-97.6084	21.4947	-97.594	21.5262	-97.6094	21.5191	-97.5984	Mexico	Americas	Central America	Upper middle income	Developing Economies	NaN	0.583437	17	3	3	5.14195	0	0	0	0	0.507327	0	0	7.47947	5.75758
0908	21.4762	-97.5156	21.406	-97.54	21.3368	-97.4856	21.4663	-97.5727	21.4514	-97.4902	Mexico	Americas	Central America	Upper middle income	Developing Economies	64.5562	53.415	1325	1078	890	16.662	6.82886	106	4	4	0.507327	53.415	1393.63	1393.63	1530.46
0910	21.2587	-97.4358	21.2568	-97.4392	21.2586	-97.4355	21.2689	-97.4434	21.2637	-97.4392	Mexico	Americas	Central America	Upper middle income	Developing Economies	0.318662	NaN	NaN	NaN	NaN	NaN	NaN	NaN	NaN	NaN	0.507327	NaN	NaN	NaN	NaN
0915	20.474	-96.9991	20.472	-97.0097	20.4159	-96.9529	20.4963	-97.0269	20.4696	-96.9916	Mexico	Americas	Central America	Upper middle income	Developing Economies	7.2209	5.68537	590	1067	1717	302.003	0.810384	9	9	100	0.504109	5.68537	391.399	391.399	3039
0919	20.0022	-96.5738	20.0019	-96.5783	19.9939	-96.5742	20.0086	-96.5794	20.0028	-96.5736	Mexico	Americas	Central America	Upper middle income	Developing Economies	0.435114	NaN	NaN	NaN	NaN	NaN	NaN	NaN	NaN	NaN	0.504109	NaN	NaN	NaN	NaN
0921	19.4171	-96.3212	19.4569	-96.445	19.411	-96.3212	19.499	-96.3309	19.4648	-96.3086	Mexico	Americas	Central America	Upper middle income	Developing Economies	67.0533	65.4622	25419	13046	13608	207.876	0	0	0	0	0.500083	0	0	18472.7	14622.3
0925	18.7055	-95.6354	18.5608	-95.7208	18.6874	-95.6136	18.753	-95.787	18.7126	-95.6422	Mexico	Americas	Central America	Upper middle income	Developing Economies	183.461	160.187	1516	2766	2298	14.3458	0	0	0	0	0.507056	0	0	11507.1	4468.9
0926	18.5451	-94.846	18.5264	-94.8593	18.5439	-94.8413	18.5458	-94.8671	18.5455	-94.8446	Mexico	Americas	Central America	Upper middle income	Developing Economies	0.0159349	1.63182	219	4	3	1.83844	0	0	0	0	0.497222	0	0	81.4374	47.0711
0929	18.3595	-93.5772	18.3613	-93.5701	18.3634	-93.5704	18.3507	-93.5692	18.3536	-93.5778	Mexico	Americas	Central America	Upper middle income	Developing Economies	0.853985	NaN	NaN	NaN	NaN	NaN	NaN	NaN	NaN	NaN	0.497222	NaN	NaN	NaN	NaN
0930	18.61	-92.6961	18.0944	-92.0784	18.4923	-91.7876	18.4423	-93.1243	18.6992	-91.9742	Mexico	Americas	Central America	Upper middle income	Developing Economies	5170.92	4518.19	92651	116523	126920	28.0909	332.734	7817	10889	12395	0.7735	4311.73	82981.8	84740.4	141752
0935	17.5344	-88.2362	17.5449	-88.2819	17.4684	-88.25	17.5646	-88.2875	17.5108	-88.1864	Belize	Americas	Central America	Upper middle income	Developing Economies	44.8695	37.5722	4699	25105	22784	606.405	2.13611	86	4077	3413	0.258808	35.9308	16091.5	16731.4	1849.58
0936	16.8075	-88.2528	16.8306	-88.2896	16.7906	-88.2935	16.8795	-88.288	16.8055	-88.2512	Belize	Americas	Central America	Upper middle income	Developing Economies	21.2881	17.9333	225	791	1178	65.6879	0.427241	1	0	0	0.262567	15.5228	134.454	152.117	377.48
0941	15.7497	-88.2719	15.5541	-88.6239	15.6969	-88.1845	15.8284	-88.396	15.8145	-88.3674	Guatemala	Americas	Central America	Upper middle income	Developing Economies	497.403	488.446	12512	9954	10909	22.3341	4.73	79	36	36	0.267363	265.667	11455.5	21712.9	48575.9
0942	15.9192	-87.7187	15.6184	-87.7715	15.8929	-87.6533	15.8897	-87.8501	15.9203	-87.7199	Honduras	Americas	Central America	Lower middle income	Developing Economies	349.731	339.223	8012	5569	4543	13.3924	2.15329	15	6	6	0.269108	149.3	5313.77	12090.2	21169.6
0943	15.7909	-87.5941	15.7742	-87.5907	15.7732	-87.5816	15.7759	-87.5999	15.7917	-87.5906	Honduras	Americas	Central America	Lower middle income	Developing Economies	NaN	0.734506	0	0	0	0	0	NaN	NaN	NaN	0.274916	0	0	NaN	68.4029
0944	15.7774	-87.0186	15.7679	-87.0006	15.7619	-86.9667	15.7764	-87.0479	15.7783	-87.0217	Honduras	Americas	Central America	Lower middle income	Developing Economies	0.000116984	1.30213	21	4	7	5.37582	0	0	0	0	0.266726	1.30213	3.07618	3.07618	11.0811
0945	15.7615	-86.8911	15.7564	-86.8825	15.7631	-86.8754	15.7567	-86.8985	15.761	-86.8926	Honduras	Americas	Central America	Lower middle income	Developing Economies	1.05113	NaN	NaN	NaN	NaN	NaN	NaN	NaN	NaN	NaN	0.266726	NaN	NaN	NaN	NaN
0946	15.7996	-86.7767	15.7765	-86.7793	15.7883	-86.711	15.7677	-86.8314	15.8005	-86.7759	Honduras	Americas	Central America	Lower middle income	Developing Economies	15.6317	13.0089	42758	57257	76382	5871.53	1.00066	115	4	6	0.266726	13.0089	16513.5	16513.5	27043.6
0947	15.7856	-86.3853	15.7795	-86.3847	15.7804	-86.3649	15.7788	-86.4055	15.7865	-86.3951	Honduras	Americas	Central America	Lower middle income	Developing Economies	1.97624	NaN	NaN	NaN	NaN	NaN	NaN	NaN	NaN	NaN	0.266726	NaN	NaN	NaN	NaN
0949	15.9046	-86.1198	15.9011	-86.1224	15.9008	-86.1138	15.9012	-86.1264	15.9052	-86.1209	Honduras	Americas	Central America	Lower middle income	Developing Economies	0.320205	NaN	NaN	NaN	NaN	NaN	NaN	NaN	NaN	NaN	0.266726	NaN	NaN	NaN	NaN
0950	15.957	-85.6927	15.7471	-85.9302	15.9054	-85.6067	15.998	-85.8201	15.9594	-85.6967	Honduras	Americas	Central America	Lower middle income	Developing Economies	371.04	361.555	14333	18853	18928	52.3517	4.03642	325	800	791	0.273481	226.028	6790.93	10574.2	16773.9
0952	15.9561	-84.9178	15.8494	-85.0233	15.9207	-84.8371	15.9354	-85.1439	15.9861	-85.0189	Honduras	Americas	Central America	Lower middle income	Developing Economies	233.749	224.344	2366	6606	5624	25.0686	1.6329	29	459	244	0.272244	137.303	2979.17	4582.07	5359.44
0954	15.8122	-84.2992	15.6474	-84.3978	15.7523	-84.224	15.7785	-84.5472	15.8174	-84.3062	Honduras	Americas	Central America	Lower middle income	Developing Economies	342.126	307.517	799	2597	4970	16.1617	3.00221	104	523	1588	0.277465	213.925	2458.27	3070.82	3598.77
0955	15.2494	-83.3855	15.2027	-83.4413	15.1242	-83.3264	15.3078	-83.5376	15.2469	-83.3817	Honduras	Americas	Central America	Lower middle income	Developing Economies	119.804	117.949	579	1886	2335	19.7966	0	0	0	0	0.584202	116.433	1604.36	1677.73	2326.92
0956	15.0034	-83.1288	15.0018	-83.314	14.8207	-83.2937	15.1234	-83.326	14.9959	-83.1236	Honduras	Americas	Central America	Lower middle income	Developing Economies	345.664	210.884	1200	4195	4016	19.0436	8.02648	41	3	0	0.584202	192.739	4752.06	4927.13	3033.95
0957	14.332	-83.2913	14.3581	-83.3374	14.3544	-83.3404	14.3528	-83.3262	14.3312	-83.2901	Nicaragua	Americas	Central America	Lower middle income	Developing Economies	0.829368	0.326536	2	0	0	0	0	0	NaN	NaN	0.609238	0	0	NaN	7.69012
0960	13.948	-83.4972	13.9426	-83.5238	13.922	-83.5052	13.9548	-83.532	13.9573	-83.5006	Nicaragua	Americas	Central America	Lower middle income	Developing Economies	4.9862	2.92483	10	0	0	0	0.0264154	0	NaN	NaN	0.584128	2.92483	11.7106	11.7106	68.8816
0965	12.9101	-83.513	12.8922	-83.5408	12.6529	-83.545	13.0767	-83.5484	12.9035	-83.5053	Nicaragua	Americas	Central America	Lower middle income	Developing Economies	81.7994	49.7914	701	285	1272	25.5466	0.130592	0	0	0	0.538675	48.4022	266.319	272.369	176.915
0969	12.0539	-83.7369	12.1512	-83.7851	12.0348	-83.7625	12.2753	-83.6805	12.016	-83.6848	Nicaragua	Americas	Central America	Lower middle income	Developing Economies	211.821	159.144	786	300	597	3.75132	0.482981	0	0	0	0.437355	145.686	3251.4	3350.06	1954.27
0973	10.801	-83.5854	10.7715	-83.7634	10.6242	-83.535	10.954	-83.7288	10.898	-83.6318	Costa Rica	Americas	Central America	Upper middle income	Developing Economies	414.66	386.474	6218	4703	5049	13.0643	0.116194	0	0	0	0.389816	28.3596	321.084	9969.81	2045.61
0974	10.3175	-83.3581	10.291	-83.3452	10.2716	-83.3205	10.3203	-83.3604	10.2988	-83.3417	Costa Rica	Americas	Central America	Upper middle income	Developing Economies	3.36818	2.6263	107	95	94	35.7918	0	0	0	0	0.387858	2.6263	47.3825	47.3825	181.09
0979	9.57324	-82.5649	9.51285	-82.6031	9.53047	-82.5136	9.57707	-82.5756	9.57626	-82.5677	Costa Rica	Americas	Central America	Upper middle income	Developing Economies	33.7276	30.8491	931	1195	1405	45.5442	0	0	0	0	0.395505	24.3369	203.991	253.911	2154.29
0980	9.47056	-82.445	9.44391	-82.4535	9.45849	-82.4324	9.48176	-82.4575	9.47738	-82.4511	Panama	Americas	Central America	High income	Developing Economies	3.37322	2.0303	100	58	70	34.4777	0	0	0	0	0.424805	2.0303	8.23327	8.23327	185.718
0981	9.00483	-82.1798	8.92941	-82.1853	8.96829	-82.131	8.99046	-82.215	9.00588	-82.1811	Panama	Americas	Central America	High income	Developing Economies	37.9929	35.8448	900	602	696	19.4171	0	0	0	0	0.445635	2.1583	16.1004	370.09	2191
0982	8.94361	-81.9603	8.87914	-82.0346	8.9428	-81.9457	8.92796	-82.0704	8.95775	-82.009	Panama	Americas	Central America	High income	Developing Economies	54.8804	52.074	469	974	1615	31.0135	0	0	0	0	0.445635	0.521877	6.35792	524.625	1940.84
0983	8.99136	-81.9223	8.94846	-81.9201	8.95515	-81.8993	8.94725	-81.9332	8.99321	-81.9215	Panama	Americas	Central America	High income	Developing Economies	8.44145	7.72305	114	124	224	29.0041	0	0	0	0	0.445635	1.37884	3.04277	70.0461	167.7
0986	8.78898	-81.2115	8.77296	-81.2302	8.78886	-81.2095	8.79115	-81.2184	8.78979	-81.214	Panama	Americas	Central America	High income	Developing Economies	NaN	NaN	NaN	NaN	NaN	NaN	0	NaN	NaN	NaN	0.401696	NaN	NaN	NaN	NaN
1015	7.74767	-81.0395	7.73144	-81.0156	7.74995	-81.041	7.73052	-81.0479	7.73741	-81.0443	Panama	Americas	Central America	High income	Developing Economies	0.000115742	1.7005	4	0	0	0	0	0	NaN	NaN	2.31317	0	0	35.2121	12.5046
1019	8.0272	-81.701	8.03264	-81.644	8.09074	-81.6982	7.94018	-81.6299	8.06273	-81.7232	Panama	Americas	Central America	High income	Developing Economies	61.7659	48.3913	1063	90	77	1.5912	1.33519	30	0	0	2.37603	18.091	356.315	927.417	517.655
1021	8.28637	-82.2856	8.3807	-82.3712	8.30654	-82.4528	8.29083	-82.2698	8.28404	-82.4153	Panama	Americas	Central America	High income	Developing Economies	103.187	84.8748	1593	44	42	0.494846	0.8335	4	0	0	2.37078	29.7325	2041.21	6637.26	10873.8
1022	8.327	-82.7009	8.33186	-82.7028	8.32415	-82.7198	8.32944	-82.6786	8.32395	-82.708	Panama	Americas	Central America	High income	Developing Economies	1.82701	NaN	NaN	NaN	NaN	NaN	NaN	NaN	NaN	NaN	2.37078	NaN	NaN	NaN	NaN
1023	8.55028	-83.165	8.55036	-83.1184	8.57813	-83.1639	8.54339	-83.1517	8.55379	-83.1681	Costa Rica	Americas	Central America	Upper middle income	Developing Economies	8.45985	3.10053	64	2	2	0.645051	0.195575	7	0	0	2.13549	0.754615	50.514	96.7476	99.9753
1024	8.6946	-83.4653	8.68953	-83.4726	8.68756	-83.4661	8.69512	-83.4762	8.70105	-83.4692	Costa Rica	Americas	Central America	Upper middle income	Developing Economies	NaN	0.616256	5	0	0	0	0	0	NaN	NaN	2.15076	0	0	0.308285	2.64725
1025	8.57055	-83.3237	8.56479	-83.3284	8.56386	-83.322	8.56943	-83.3327	8.57135	-83.3243	Costa Rica	Americas	Central America	Upper middle income	Developing Economies	0.583811	NaN	NaN	NaN	NaN	NaN	NaN	NaN	NaN	NaN	2.15076	NaN	NaN	NaN	NaN
1026	8.89373	-83.6029	8.84915	-83.5185	8.91992	-83.6042	8.77309	-83.6387	8.79177	-83.6463	Costa Rica	Americas	Central America	Upper middle income	Developing Economies	89.6622	56.3043	419	13	10	0.177606	0.933065	9	0	0	1.98546	17.1177	216.283	701.818	236.64
1027	8.9592	-83.6303	8.97268	-83.5899	9.07698	-83.6691	8.9168	-83.6234	8.96984	-83.6332	Costa Rica	Americas	Central America	Upper middle income	Developing Economies	49.0435	23.811	155	3	1	0.0419974	1.12922	9	0	0	1.98546	10.3286	140.537	267.234	971.1
1042	13.1113	-87.3884	13.2876	-87.3322	13.233	-87.4563	13.0883	-87.3518	13.1013	-87.431	Honduras	Americas	Central America	Lower middle income	Developing Economies	201.393	176.633	33374	19580	20096	113.773	3.45785	183	10	123	2.0009	136.619	13106	15776.5	19479.6
1043	13.4209	-87.625	13.4492	-87.5353	13.4632	-87.6165	13.3966	-87.4274	13.3352	-87.5756	Honduras	Americas	Central America	Lower middle income	Developing Economies	161.315	145.285	21294	16143	11254	77.4615	0	0	0	0	1.96822	127.889	5737.76	6187.58	11806.9
1044	13.4131	-87.8232	13.4696	-87.719	13.422	-87.8534	13.4639	-87.648	13.3535	-87.7445	El Salvador	Americas	Central America	Lower middle income	Developing Economies	135.542	127.799	24940	7225	6318	49.4369	0.18451	0	0	0	1.94641	103.591	4331.1	5613.72	4554.83
1045	13.2558	-88.8252	13.2657	-88.819	13.3087	-88.93	13.2168	-88.6744	13.2553	-88.8314	El Salvador	Americas	Central America	Lower middle income	Developing Economies	26.6447	21.0021	1123	1209	1961	93.3716	0.35949	0	0	0	1.64998	11.0595	1711.55	2544.43	3670.9
1046	13.3549	-89.0381	13.439	-89.0278	13.3785	-89.0835	13.3522	-89.0317	13.3608	-89.052	El Salvador	Americas	Central America	Lower middle income	Developing Economies	23.3082	22.7406	6928	4172	3633	159.758	0	0	0	0	1.61634	13.5323	3322.21	5605.39	6481.25
1047	13.7732	-90.1999	13.8103	-90.1066	13.7819	-90.2202	13.726	-90.0888	13.7422	-90.1279	Guatemala	Americas	Central America	Upper middle income	Developing Economies	60.7377	57.9612	29095	11540	12324	212.625	0	0	0	0	1.45408	50.4396	4701.41	5521.11	6834.8
1048	13.8415	-90.3582	13.9946	-90.2976	13.8612	-90.4038	13.7915	-90.2426	13.8328	-90.3414	Guatemala	Americas	Central America	Upper middle income	Developing Economies	166.277	162.703	32303	9595	8816	54.1847	0	0	0	0	1.45408	88.4112	7684.64	14001.4	15933
1050	13.9103	-90.9096	13.9124	-90.9089	13.9125	-90.9356	13.9126	-90.8812	13.9101	-90.9082	Guatemala	Americas	Central America	Upper middle income	Developing Economies	0.812613	NaN	NaN	NaN	NaN	NaN	NaN	NaN	NaN	NaN	1.45408	NaN	NaN	NaN	NaN
1052	14.0446	-91.5416	14.0469	-91.5397	14.0626	-91.5722	14.0332	-91.5087	14.0456	-91.5445	Guatemala	Americas	Central America	Upper middle income	Developing Economies	2.48912	1.06776	252	0	154	144.227	0.604452	126	NaN	154	1.31602	1.06776	177.056	177.056	125.215
1054	14.2106	-91.8119	14.2487	-91.7541	14.2212	-91.8235	14.1783	-91.7599	14.1939	-91.7922	Guatemala	Americas	Central America	Upper middle income	Developing Economies	28.1849	26.9422	1656	644	599	22.2328	3.59518	183	5	4	1.31602	18.6005	1429.47	2117.99	3313.67
1055	14.503	-92.1916	14.507	-92.1854	14.5145	-92.2066	14.486	-92.1655	14.5037	-92.1929	Guatemala	Americas	Central America	Upper middle income	Developing Economies	1.6555	0.425116	155	0	631	1484.3	0.425116	155	NaN	631	1.22598	0.425116	99.0559	99.0559	164.932
1056	14.5322	-92.2294	14.5333	-92.2236	14.5514	-92.2491	14.5147	-92.2068	14.5276	-92.2245	Mexico	Americas	Central America	Upper middle income	Developing Economies	1.65523	0.632109	2063	0	631	998.245	0.632109	2063	NaN	631	1.22598	0.632109	163.475	163.475	245.239
1059	16.1887	-95.1451	16.3121	-95.2169	16.1855	-95.1521	16.3027	-95.0653	16.2445	-95.0933	Mexico	Americas	Central America	Upper middle income	Developing Economies	115.056	114.719	19820	26555	27215	237.231	1.18527	11	12	12	1.01433	37.068	5703.26	19122.4	11098.9
1067	15.9561	-97.4867	15.9736	-97.4647	15.9562	-97.4873	15.9516	-97.4704	15.9538	-97.4792	Mexico	Americas	Central America	Upper middle income	Developing Economies	0.00582584	0.827376	9	4	4	4.83456	0	0	0	0	0.780917	0	0	27.2476	8.5067
1068	15.9852	-97.7887	16.0876	-97.7305	16.0025	-97.8127	16.0113	-97.6028	15.9783	-97.7041	Mexico	Americas	Central America	Upper middle income	Developing Economies	138.11	128.26	6518	3315	3288	25.6354	0	0	0	0	0.780917	70.4975	2455.93	4318.39	3287.36
1069	16.1177	-97.9939	16.1473	-97.9825	16.1316	-98.0182	16.115	-97.9896	16.1221	-98.0022	Mexico	Americas	Central America	Upper middle income	Developing Economies	6.57244	6.02113	521	34	36	5.97895	0	0	0	0	0.780917	6.02113	261.169	261.169	351.528
1071	16.5011	-98.7285	16.52	-98.6755	16.5089	-98.7335	16.437	-98.6672	16.46	-98.697	Mexico	Americas	Central America	Upper middle income	Developing Economies	29.5175	27.785	4038	156	186	6.69427	1.09968	358	1	1	0.725025	26.9596	88.1569	90.7426	897.157
1073	16.5546	-98.8144	16.5569	-98.8154	16.5549	-98.8203	16.5571	-98.8092	16.5544	-98.8135	Mexico	Americas	Central America	Upper middle income	Developing Economies	0.187495	NaN	NaN	NaN	NaN	NaN	NaN	NaN	NaN	NaN	0.725025	NaN	NaN	NaN	NaN
1075	16.6431	-99.1304	16.7439	-99.1957	16.6419	-99.2616	16.6439	-99.13	16.6156	-99.1304	Mexico	Americas	Central America	Upper middle income	Developing Economies	99.9289	99.5415	5827	4183	4367	43.8712	1.41591	23	2	2	0.677749	46.785	1133.08	2126.32	3920.34
1078	16.6842	-99.5974	16.7033	-99.606	16.6909	-99.6388	16.6873	-99.5795	16.6827	-99.6052	Mexico	Americas	Central America	Upper middle income	Developing Economies	7.37196	6.43142	953	76	74	11.506	0	0	0	0	0.652982	0	0	668.047	542.838
1084	17.9107	-101.863	17.9185	-101.861	17.9193	-101.87	17.9104	-101.858	17.9108	-101.866	Mexico	Americas	Central America	Upper middle income	Developing Economies	0.789689	NaN	NaN	NaN	NaN	NaN	NaN	NaN	NaN	NaN	0.652982	NaN	NaN	NaN	NaN
1085	17.9424	-102.137	18.0272	-102.184	17.9665	-102.31	17.9827	-102.1	17.9134	-102.189	Mexico	Americas	Central America	Upper middle income	Developing Economies	143.451	130.965	129875	141158	129462	988.52	13.5444	20839	16193	14954	0.507794	70.6208	19524.3	34175.7	98854.9
1090	18.0844	-102.791	18.0935	-102.79	18.0874	-102.792	18.081	-102.776	18.0824	-102.787	Mexico	Americas	Central America	Upper middle income	Developing Economies	NaN	0.720314	0	7	7	9.71798	0	NaN	0	0	0.494459	0	0	40.594	4.0967
1093	18.455	-103.56	18.4572	-103.554	18.4605	-103.56	18.4537	-103.558	18.4559	-103.561	Mexico	Americas	Central America	Upper middle income	Developing Economies	0.309219	NaN	NaN	NaN	NaN	NaN	NaN	NaN	NaN	NaN	0.494459	NaN	NaN	NaN	NaN
1094	18.6845	-103.739	18.6882	-103.736	18.7006	-103.75	18.6759	-103.723	18.6849	-103.739	Mexico	Americas	Central America	Upper middle income	Developing Economies	0.810495	0.431622	21	1	206	477.269	0	0	0	0	0.578419	0	0	26.9697	6.3235
1097	19.1876	-104.659	19.1821	-104.653	19.1897	-104.656	19.1825	-104.66	19.1903	-104.659	Mexico	Americas	Central America	Upper middle income	Developing Economies	0.465768	NaN	NaN	NaN	NaN	NaN	NaN	NaN	NaN	NaN	0.578419	NaN	NaN	NaN	NaN
1100	19.6375	-105.211	19.642	-105.205	19.6501	-105.225	19.6372	-105.211	19.644	-105.218	Mexico	Americas	Central America	Upper middle income	Developing Economies	0	NaN	NaN	NaN	NaN	NaN	0	NaN	NaN	NaN	0.75028	NaN	NaN	NaN	NaN
1102	19.9913	-105.49	19.9933	-105.489	19.9934	-105.491	19.9927	-105.488	19.9912	-105.49	Mexico	Americas	Central America	Upper middle income	Developing Economies	0.0368447	NaN	NaN	NaN	NaN	NaN	NaN	NaN	NaN	NaN	0.75028	NaN	NaN	NaN	NaN
1104	20.6746	-105.286	20.6849	-105.275	20.7321	-105.316	20.6542	-105.248	20.6745	-105.287	Mexico	Americas	Central America	Upper middle income	Developing Economies	10.4048	8.35655	851	2158	4947	591.991	1.47806	297	0	0	0.883322	8.35655	2187.07	2187.07	5684.86
1105	21.635	-105.445	21.7971	-105.227	21.7298	-105.493	21.5274	-105.287	21.6255	-105.442	Mexico	Americas	Central America	Upper middle income	Developing Economies	453.301	440.287	64143	59327	47255	107.328	5.63532	381	80	58	1.02643	407.513	25521.6	27899.9	35246.1
1106	21.8839	-105.451	21.949	-105.221	22.085	-105.418	21.7373	-105.496	21.9518	-105.465	Mexico	Americas	Central America	Upper middle income	Developing Economies	485.873	476.435	19403	49632	43448	91.1939	0.0237308	0	0	0	0.971771	446.919	21184.3	23808.2	43787.2
1107	22.5457	-105.761	22.4002	-105.441	22.6976	-105.664	22.2231	-105.332	22.2492	-105.619	Mexico	Americas	Central America	Upper middle income	Developing Economies	1051.15	989.938	57223	43517	38513	38.9044	2.10744	95	64	169	0.971771	944.601	30323.9	35205.2	43804.2
1109	23.0915	-106.291	23.0977	-106.288	23.1105	-106.309	23.0777	-106.271	23.0923	-106.292	Mexico	Americas	Central America	Upper middle income	Developing Economies	0.787556	0.781822	5	0	0	0	0	0	NaN	NaN	1.00101	0.781822	1.49968	1.49968	16.5363
1111	23.705	-106.812	23.7242	-106.792	23.7056	-106.812	23.6886	-106.799	23.6964	-106.804	Mexico	Americas	Central America	Upper middle income	Developing Economies	NaN	2.02313	23	9	7	3.45998	0	0	0	0	1.02695	0	0	7.18485	8.38327
1114	24.4988	-107.708	24.7843	-107.621	24.9631	-107.992	24.517	-107.543	24.6608	-108.008	Mexico	Americas	Central America	Upper middle income	Developing Economies	1451.69	1357.22	81276	94303	90563	66.7268	15.8494	283	13	19	0.817838	1216.55	83305.5	151559	73699.1
1115	25.2822	-108.495	25.5566	-108.452	25.4928	-108.768	25.2712	-108.474	25.4184	-108.792	Mexico	Americas	Central America	Upper middle income	Developing Economies	643.379	600.966	31330	25720	24375	40.5597	41.236	466	74	72	0.817838	536.5	19081	27395.1	30552.4
1116	25.8192	-109.428	25.9533	-109.24	26.1374	-109.352	25.7275	-109.287	25.9425	-109.444	Mexico	Americas	Central America	Upper middle income	Developing Economies	554.744	531.064	27175	23964	28943	54.5001	59.0806	406	370	572	1.2958	517.917	23048.3	24245.6	27258.6
1117	26.5875	-109.339	26.5886	-109.339	26.5904	-109.342	26.586	-109.335	26.5877	-109.34	Mexico	Americas	Central America	Upper middle income	Developing Economies	0.0445096	NaN	NaN	NaN	NaN	NaN	NaN	NaN	NaN	NaN	1.2958	NaN	NaN	NaN	NaN
1118	26.736	-109.8	26.9964	-109.645	27.065	-109.921	26.756	-109.524	26.7086	-109.771	Mexico	Americas	Central America	Upper middle income	Developing Economies	877.184	880.085	104495	94489	94854	107.778	22.2735	333	243	210	0.780849	712.843	49553.6	67536.1	107150
1119	27.6697	-110.612	27.5515	-110.183	27.857	-110.51	27.1271	-110.013	27.3164	-110.602	Mexico	Americas	Central America	Upper middle income	Developing Economies	2517.53	2344.49	37390	58303	43298	18.468	484.559	1681	4109	3104	0.761462	1958.21	6108.37	9423.13	43369.5
1120	27.9646	-110.858	27.9761	-110.877	27.9634	-110.858	27.9806	-110.859	27.9652	-110.854	Mexico	Americas	Central America	Upper middle income	Developing Economies	0.000733143	0.760032	5	10	9	11.8416	0	0	0	0	0.773829	0	0	161.835	27.354
1121	30.5337	-112.982	30.7958	-112.686	30.9953	-113.064	30.5149	-112.956	30.813	-113.128	Mexico	Americas	Central America	Upper middle income	Developing Economies	1140.83	1140.83	3759	3902	9717	8.51749	15.9673	40	23	22	3.21397	155.192	488.035	3594.29	14469.6
1122	31.672	-114.763	31.8167	-114.805	31.5274	-114.866	31.751	-114.583	31.6718	-114.65	Mexico	Americas	Central America	Upper middle income	Developing Economies	394.982	210.216	557	51	72	0.342505	183.88	507	51	72	4.87216	210.216	880.311	880.311	0.116841
1123	30.8823	-114.706	30.8304	-114.839	30.8064	-114.698	30.8893	-114.71	30.8648	-114.703	Mexico	Americas	Central America	Upper middle income	Developing Economies	61.8594	59.1324	524	446	491	8.3034	2.35585	72	64	72	4.28783	5.20096	23.7025	198.993	19.0032
1124	30.4947	-114.633	30.4717	-114.74	30.4514	-114.639	30.5206	-114.645	30.4901	-114.631	Mexico	Americas	Central America	Upper middle income	Developing Economies	39.1753	38.6752	100	145	163	4.21459	0	0	0	0	4.28783	0	0	123.475	3.19162
1125	30.4456	-114.638	30.414	-114.684	30.4138	-114.634	30.4484	-114.639	30.4242	-114.631	Mexico	Americas	Central America	Upper middle income	Developing Economies	8.13566	7.81919	45	123	134	17.1373	0	0	0	0	4.28783	0	0	25.6885	0.643375
1126	30.266	-114.642	30.2578	-114.665	30.2389	-114.652	30.2756	-114.653	30.26	-114.64	Mexico	Americas	Central America	Upper middle income	Developing Economies	4.4453	4.21608	14	11	12	2.84625	0	0	0	0	4.28783	0	0	14.0018	0.346905
1127	30.2049	-114.666	30.2088	-114.671	30.2035	-114.666	30.2065	-114.665	30.2054	-114.665	Mexico	Americas	Central America	Upper middle income	Developing Economies	0.118828	NaN	NaN	NaN	NaN	NaN	NaN	NaN	NaN	NaN	4.28783	NaN	NaN	NaN	NaN
1128	30.1134	-114.613	30.0942	-114.627	30.0886	-114.597	30.1206	-114.629	30.1086	-114.605	Mexico	Americas	Central America	Upper middle income	Developing Economies	5.93636	5.40435	59	82	96	17.7635	0	0	0	0	1.42385	0	0	18.2746	0.444679
1129	30.0855	-114.594	30.0636	-114.612	30.052	-114.583	30.0884	-114.597	30.0745	-114.584	Mexico	Americas	Central America	Upper middle income	Developing Economies	5.19611	5.17552	32	22	22	4.25078	0	0	0	0	1.42385	0	0	16.4286	0.42585
1131	29.984	-114.539	29.9821	-114.542	29.98	-114.54	29.9865	-114.543	29.9824	-114.539	Mexico	Americas	Central America	Upper middle income	Developing Economies	0.130769	NaN	NaN	NaN	NaN	NaN	NaN	NaN	NaN	NaN	1.42385	NaN	NaN	NaN	NaN
1132	29.9665	-114.531	29.9468	-114.541	29.966	-114.53	29.9702	-114.536	29.9693	-114.535	Mexico	Americas	Central America	Upper middle income	Developing Economies	0.900201	NaN	NaN	NaN	NaN	NaN	NaN	NaN	NaN	NaN	1.42385	NaN	NaN	NaN	NaN
1133	29.9531	-114.494	29.9318	-114.51	29.9392	-114.482	29.9534	-114.496	29.9485	-114.487	Mexico	Americas	Central America	Upper middle income	Developing Economies	2.97324	2.81375	4	0	0	0	0	0	NaN	NaN	1.42385	0	0	9.4021	0.23152
1134	29.9306	-114.478	29.899	-114.518	29.9186	-114.473	29.939	-114.482	29.921	-114.474	Mexico	Americas	Central America	Upper middle income	Developing Economies	6.69145	6.35462	9	0	0	0	0	0	NaN	NaN	1.42385	0	0	21.1611	0.522868
1135	29.8452	-114.411	29.8326	-114.42	29.8413	-114.408	29.8475	-114.413	29.8444	-114.41	Mexico	Americas	Central America	Upper middle income	Developing Economies	NaN	NaN	NaN	NaN	NaN	NaN	0	NaN	NaN	NaN	1.42385	NaN	NaN	NaN	NaN
1136	29.7715	-114.361	29.7551	-114.368	29.7517	-114.346	29.7701	-114.369	29.7681	-114.354	Mexico	Americas	Central America	Upper middle income	Developing Economies	0.0297636	1.4292	2	0	0	0	0	0	NaN	NaN	1.42385	0	0	4.71003	0.117597
1140	29.609	-114.055	29.6048	-114.062	29.6068	-114.053	29.6097	-114.056	29.6081	-114.055	Mexico	Americas	Central America	Upper middle income	Developing Economies	0.153339	NaN	NaN	NaN	NaN	NaN	NaN	NaN	NaN	NaN	1.42385	NaN	NaN	NaN	NaN
1147	29.4567	-113.839	29.45	-113.844	29.4531	-113.834	29.4568	-113.843	29.4563	-113.837	Mexico	Americas	Central America	Upper middle income	Developing Economies	0.455089	NaN	NaN	NaN	NaN	NaN	NaN	NaN	NaN	NaN	1.42385	NaN	NaN	NaN	NaN
1153	29.2329	-113.643	29.24	-113.658	29.2266	-113.65	29.237	-113.641	29.2325	-113.643	Mexico	Americas	Central America	Upper middle income	Developing Economies	1.18766	NaN	NaN	NaN	NaN	NaN	NaN	NaN	NaN	NaN	1.42385	NaN	NaN	NaN	NaN
1154	29.0744	-113.552	29.0762	-113.56	29.0722	-113.551	29.0765	-113.555	29.0747	-113.552	Mexico	Americas	Central America	Upper middle income	Developing Economies	0.155562	NaN	NaN	NaN	NaN	NaN	NaN	NaN	NaN	NaN	1.42385	NaN	NaN	NaN	NaN
1155	29.0328	-113.554	29.0339	-113.57	29.0229	-113.561	29.0351	-113.553	29.0283	-113.555	Mexico	Americas	Central America	Upper middle income	Developing Economies	NaN	0.749092	3	1	1	1.33495	0	0	0	0	1.99853	0	0	2.37097	0.138988
1156	29.0155	-113.562	29.0174	-113.579	29.0135	-113.563	29.0214	-113.561	29.0156	-113.562	Mexico	Americas	Central America	Upper middle income	Developing Economies	0.738104	NaN	NaN	NaN	NaN	NaN	NaN	NaN	NaN	NaN	1.99853	NaN	NaN	NaN	NaN
1157	29.0096	-113.563	29.0082	-113.583	29.0055	-113.563	29.0133	-113.563	29.0103	-113.563	Mexico	Americas	Central America	Upper middle income	Developing Economies	0.853257	NaN	NaN	NaN	NaN	NaN	NaN	NaN	NaN	NaN	1.99853	NaN	NaN	NaN	NaN
1158	28.9817	-113.547	28.9781	-113.576	28.9541	-113.557	28.994	-113.555	28.9688	-113.546	Mexico	Americas	Central America	Upper middle income	Developing Economies	6.75324	6.76365	11	98	114	16.8548	0	0	0	0	1.99853	0	0	21.3499	1.25494
1159	28.4701	-113.037	28.46	-113.053	28.4678	-113.036	28.4774	-113.053	28.4754	-113.04	Mexico	Americas	Central America	Upper middle income	Developing Economies	NaN	0.756482	0	0	0	0	0	NaN	NaN	NaN	1.96323	0	0	2.38587	0.017009
1163	28.3022	-112.871	28.2982	-112.875	28.2985	-112.869	28.3025	-112.872	28.3013	-112.869	Mexico	Americas	Central America	Upper middle income	Developing Economies	0.177928	NaN	NaN	NaN	NaN	NaN	NaN	NaN	NaN	NaN	1.96323	NaN	NaN	NaN	NaN
1168	28.169	-112.8	28.1735	-112.81	28.1679	-112.802	28.1743	-112.798	28.1692	-112.8	Mexico	Americas	Central America	Upper middle income	Developing Economies	0.440267	NaN	NaN	NaN	NaN	NaN	NaN	NaN	NaN	NaN	1.96323	NaN	NaN	NaN	NaN
1169	28.1103	-112.809	28.0893	-112.836	28.085	-112.803	28.1168	-112.812	28.1108	-112.809	Mexico	Americas	Central America	Upper middle income	Developing Economies	4.53647	4.28959	7	9	12	2.79747	0	0	0	0	1.15598	0	0	14.354	0.616386
1170	28.0818	-112.8	28.0701	-112.806	28.0632	-112.792	28.0827	-112.802	28.0748	-112.791	Mexico	Americas	Central America	Upper middle income	Developing Economies	NaN	0.759327	1	1	2	2.63391	0	0	0	0	1.15598	0	0	2.39484	0.10911
1172	27.9934	-112.762	27.9853	-112.778	27.9895	-112.761	28.0021	-112.773	27.9982	-112.763	Mexico	Americas	Central America	Upper middle income	Developing Economies	NaN	0.759857	1	3	2	2.63208	0	0	0	0	1.44209	0	0	2.39432	0.00569888
1174	27.8794	-112.768	27.8796	-112.77	27.8772	-112.77	27.8819	-112.769	27.8796	-112.768	Mexico	Americas	Central America	Upper middle income	Developing Economies	0.0370192	NaN	NaN	NaN	NaN	NaN	NaN	NaN	NaN	NaN	1.44209	NaN	NaN	NaN	NaN
1175	27.8318	-112.74	27.8268	-112.76	27.8267	-112.735	27.8438	-112.754	27.8383	-112.743	Mexico	Americas	Central America	Upper middle income	Developing Economies	0.0192238	1.32888	1	0	0	0	0	0	NaN	NaN	1.44209	0	0	1.79745	0.0108468
1177	27.7599	-112.705	27.7567	-112.708	27.7589	-112.705	27.7622	-112.706	27.7611	-112.705	Mexico	Americas	Central America	Upper middle income	Developing Economies	0.107981	NaN	NaN	NaN	NaN	NaN	NaN	NaN	NaN	NaN	1.44209	NaN	NaN	NaN	NaN
1178	27.7054	-112.638	27.6948	-112.643	27.6959	-112.634	27.7074	-112.642	27.7063	-112.638	Mexico	Americas	Central America	Upper middle income	Developing Economies	0.80095	NaN	NaN	NaN	NaN	NaN	NaN	NaN	NaN	NaN	1.44209	NaN	NaN	NaN	NaN
1179	27.6693	-112.602	27.6619	-112.614	27.6615	-112.6	27.6695	-112.605	27.6644	-112.598	Mexico	Americas	Central America	Upper middle income	Developing Economies	0.822975	NaN	NaN	NaN	NaN	NaN	NaN	NaN	NaN	NaN	1.44209	NaN	NaN	NaN	NaN
1180	27.5795	-112.399	27.5669	-112.406	27.5791	-112.399	27.5822	-112.408	27.5823	-112.403	Mexico	Americas	Central America	Upper middle income	Developing Economies	0.821916	NaN	NaN	NaN	NaN	NaN	NaN	NaN	NaN	NaN	1.44209	NaN	NaN	NaN	NaN
1182	27.4041	-112.299	27.4019	-112.328	27.395	-112.304	27.4222	-112.31	27.4022	-112.298	Mexico	Americas	Central America	Upper middle income	Developing Economies	3.0425	3.0285	6	9	7	2.31137	0	0	0	0	1.44209	0	0	4.3431	3.82187
1184	27.3581	-112.271	27.3561	-112.271	27.3547	-112.27	27.3592	-112.273	27.3575	-112.27	Mexico	Americas	Central America	Upper middle income	Developing Economies	0.0541549	NaN	NaN	NaN	NaN	NaN	NaN	NaN	NaN	NaN	1.44209	NaN	NaN	NaN	NaN
1186	27.1908	-112.188	27.1584	-112.207	27.1669	-112.167	27.2033	-112.212	27.1964	-112.193	Mexico	Americas	Central America	Upper middle income	Developing Economies	9.90725	9.51236	73	43	32	3.36405	1.15605	4	0	0	1.44209	1.15605	1.80071	13.77	58.0438
1187	27.1238	-112.055	27.0371	-112.151	27.0196	-112.011	27.1399	-112.111	27.1237	-112.054	Mexico	Americas	Central America	Upper middle income	Developing Economies	109.837	109.843	288	998	918	8.35737	0.691713	2	0	1	1.41804	4.09649	6.27256	156.072	717.859
1189	26.833	-111.874	26.826	-111.882	26.8194	-111.873	26.8374	-111.881	26.828	-111.871	Mexico	Americas	Central America	Upper middle income	Developing Economies	1.25157	NaN	NaN	NaN	NaN	NaN	NaN	NaN	NaN	NaN	1.41804	NaN	NaN	NaN	NaN
1190	26.6628	-111.848	26.6565	-111.859	26.6494	-111.85	26.6655	-111.852	26.6629	-111.848	Mexico	Americas	Central America	Upper middle income	Developing Economies	NaN	0.682656	5	4	2	2.92973	0	0	0	0	1.41804	0	0	1.09348	0.0775018
1191	26.6294	-111.815	26.6279	-111.828	26.6267	-111.814	26.6349	-111.823	26.6336	-111.818	Mexico	Americas	Central America	Upper middle income	Developing Economies	0.732473	NaN	NaN	NaN	NaN	NaN	NaN	NaN	NaN	NaN	1.41804	NaN	NaN	NaN	NaN
1192	26.5628	-111.773	26.5497	-111.778	26.5501	-111.766	26.565	-111.779	26.5565	-111.764	Mexico	Americas	Central America	Upper middle income	Developing Economies	NaN	0.688748	17	6	4	5.80764	0	0	0	0	1.41804	0	0	1.09444	0.207347
1193	26.5417	-111.743	26.5339	-111.756	26.5382	-111.74	26.5476	-111.759	26.5471	-111.748	Mexico	Americas	Central America	Upper middle income	Developing Economies	1.79323	NaN	NaN	NaN	NaN	NaN	NaN	NaN	NaN	NaN	1.41804	NaN	NaN	NaN	NaN
1194	26.5465	-111.724	26.5317	-111.724	26.5463	-111.722	26.5395	-111.734	26.5449	-111.73	Mexico	Americas	Central America	Upper middle income	Developing Economies	NaN	0.750111	2	3	2	2.66627	0	0	0	0	1.41804	0	0	1.0946	0.271783
1198	26.7993	-111.707	26.7936	-111.709	26.7978	-111.705	26.8	-111.708	26.7979	-111.705	Mexico	Americas	Central America	Upper middle income	Developing Economies	0.138424	NaN	NaN	NaN	NaN	NaN	NaN	NaN	NaN	NaN	1.41804	NaN	NaN	NaN	NaN
1199	26.7878	-111.693	26.7858	-111.695	26.7877	-111.693	26.789	-111.694	26.7888	-111.694	Mexico	Americas	Central America	Upper middle income	Developing Economies	0.0415626	NaN	NaN	NaN	NaN	NaN	NaN	NaN	NaN	NaN	1.41804	NaN	NaN	NaN	NaN
1205	26.4044	-111.464	26.404	-111.468	26.4041	-111.463	26.4061	-111.465	26.4045	-111.464	Mexico	Americas	Central America	Upper middle income	Developing Economies	0.0552707	NaN	NaN	NaN	NaN	NaN	NaN	NaN	NaN	NaN	1.41804	NaN	NaN	NaN	NaN
1206	26.3967	-111.456	26.392	-111.456	26.3931	-111.451	26.3973	-111.456	26.397	-111.456	Mexico	Americas	Central America	Upper middle income	Developing Economies	0.150004	NaN	NaN	NaN	NaN	NaN	NaN	NaN	NaN	NaN	1.41804	NaN	NaN	NaN	NaN
1207	26.2183	-111.379	26.2174	-111.417	26.2116	-111.379	26.224	-111.385	26.2201	-111.379	Mexico	Americas	Central America	Upper middle income	Developing Economies	2.67669	NaN	NaN	NaN	NaN	NaN	NaN	NaN	NaN	NaN	1.41804	NaN	NaN	NaN	NaN
1208	26.0773	-111.319	26.0759	-111.337	26.0596	-111.328	26.0806	-111.322	26.069	-111.319	Mexico	Americas	Central America	Upper middle income	Developing Economies	NaN	0.772997	4	1	2	2.58733	0	0	0	0	0.772636	0	0	2.43797	0.629823
1209	26.0489	-111.328	26.0518	-111.341	26.0447	-111.331	26.0493	-111.328	26.0486	-111.328	Mexico	Americas	Central America	Upper middle income	Developing Economies	0.378622	NaN	NaN	NaN	NaN	NaN	NaN	NaN	NaN	NaN	0.772636	NaN	NaN	NaN	NaN
1210	26.004	-111.335	26.0039	-111.339	26.0009	-111.338	26.0072	-111.339	26.0033	-111.334	Mexico	Americas	Central America	Upper middle income	Developing Economies	0.159815	NaN	NaN	NaN	NaN	NaN	NaN	NaN	NaN	NaN	0.772636	NaN	NaN	NaN	NaN
1211	25.9455	-111.354	25.9438	-111.371	25.9377	-111.354	25.9472	-111.355	25.9461	-111.353	Mexico	Americas	Central America	Upper middle income	Developing Economies	0.967191	NaN	NaN	NaN	NaN	NaN	NaN	NaN	NaN	NaN	0.772636	NaN	NaN	NaN	NaN
1212	25.893	-111.336	25.8931	-111.342	25.8925	-111.335	25.8968	-111.338	25.8946	-111.336	Mexico	Americas	Central America	Upper middle income	Developing Economies	0.151561	NaN	NaN	NaN	NaN	NaN	NaN	NaN	NaN	NaN	0.772636	NaN	NaN	NaN	NaN
1213	25.8722	-111.34	25.8587	-111.353	25.8573	-111.334	25.8728	-111.341	25.8632	-111.334	Mexico	Americas	Central America	Upper middle income	Developing Economies	NaN	0.774367	8	3	3	3.87413	0	0	0	0	0.772636	0	0	2.44006	0.624743
1215	25.682	-111.211	25.6779	-111.218	25.6804	-111.211	25.6868	-111.214	25.6824	-111.211	Mexico	Americas	Central America	Upper middle income	Developing Economies	0.332986	NaN	NaN	NaN	NaN	NaN	NaN	NaN	NaN	NaN	0.772636	NaN	NaN	NaN	NaN
1216	25.5342	-111.125	25.5276	-111.136	25.53	-111.123	25.5413	-111.135	25.5368	-111.126	Mexico	Americas	Central America	Upper middle income	Developing Economies	1.25113	NaN	NaN	NaN	NaN	NaN	NaN	NaN	NaN	NaN	0.772636	NaN	NaN	NaN	NaN
1217	25.525	-111.086	25.5025	-111.083	25.5255	-111.081	25.525	-111.09	25.5251	-111.086	Mexico	Americas	Central America	Upper middle income	Developing Economies	1.1313	NaN	NaN	NaN	NaN	NaN	NaN	NaN	NaN	NaN	0.772636	NaN	NaN	NaN	NaN
1222	25.1866	-110.909	25.1815	-110.917	25.1828	-110.907	25.1867	-110.909	25.1834	-110.906	Mexico	Americas	Central America	Upper middle income	Developing Economies	0.255924	NaN	NaN	NaN	NaN	NaN	NaN	NaN	NaN	NaN	0.772636	NaN	NaN	NaN	NaN
1223	25.0759	-110.855	25.0662	-110.863	25.0744	-110.852	25.0801	-110.862	25.0771	-110.858	Mexico	Americas	Central America	Upper middle income	Developing Economies	0.855961	NaN	NaN	NaN	NaN	NaN	NaN	NaN	NaN	NaN	0.772636	NaN	NaN	NaN	NaN
1224	24.9969	-110.759	24.9951	-110.764	24.9957	-110.758	24.9984	-110.76	24.997	-110.759	Mexico	Americas	Central America	Upper middle income	Developing Economies	0.0998273	NaN	NaN	NaN	NaN	NaN	NaN	NaN	NaN	NaN	0.772636	NaN	NaN	NaN	NaN
1225	24.93	-110.72	24.9289	-110.73	24.9277	-110.721	24.9369	-110.725	24.9345	-110.722	Mexico	Americas	Central America	Upper middle income	Developing Economies	0.617625	NaN	NaN	NaN	NaN	NaN	NaN	NaN	NaN	NaN	0.772636	NaN	NaN	NaN	NaN
1226	24.8928	-110.693	24.8908	-110.703	24.8865	-110.691	24.8968	-110.698	24.8922	-110.692	Mexico	Americas	Central America	Upper middle income	Developing Economies	0.677923	NaN	NaN	NaN	NaN	NaN	NaN	NaN	NaN	NaN	0.772636	NaN	NaN	NaN	NaN
1227	24.8636	-110.684	24.8658	-110.692	24.8597	-110.685	24.8731	-110.688	24.8675	-110.684	Mexico	Americas	Central America	Upper middle income	Developing Economies	0.684712	NaN	NaN	NaN	NaN	NaN	NaN	NaN	NaN	NaN	0.772636	NaN	NaN	NaN	NaN
1228	24.7112	-110.689	24.7131	-110.709	24.6984	-110.706	24.7163	-110.691	24.7014	-110.694	Mexico	Americas	Central America	Upper middle income	Developing Economies	0.00310969	1.43181	2	2	2	1.39683	0	0	0	0	0.864785	0	0	9.22476	0.721545
1229	24.6354	-110.734	24.6517	-110.75	24.6255	-110.739	24.6618	-110.73	24.6434	-110.732	Mexico	Americas	Central America	Upper middle income	Developing Economies	3.11251	3.06317	6	2	3	0.979376	0	0	0	0	0.864785	0	0	18.8607	1.54365
1230	24.4467	-110.685	24.445	-110.688	24.4422	-110.688	24.4504	-110.689	24.4452	-110.685	Mexico	Americas	Central America	Upper middle income	Developing Economies	0.183982	NaN	NaN	NaN	NaN	NaN	NaN	NaN	NaN	NaN	0.864785	NaN	NaN	NaN	NaN
1231	24.3152	-110.641	24.3137	-110.643	24.3109	-110.641	24.3175	-110.645	24.3147	-110.64	Mexico	Americas	Central America	Upper middle income	Developing Economies	0.131015	NaN	NaN	NaN	NaN	NaN	NaN	NaN	NaN	NaN	0.864785	NaN	NaN	NaN	NaN
1232	24.2318	-110.577	24.2238	-110.597	24.2278	-110.577	24.2517	-110.606	24.2404	-110.582	Mexico	Americas	Central America	Upper middle income	Developing Economies	3.90306	3.68758	13	11	15	4.06771	0	0	0	0	1.19706	0	0	23.4215	1.77472
1238	24.2116	-110.083	24.202	-110.086	24.2032	-110.075	24.2124	-110.087	24.2106	-110.081	Mexico	Americas	Central America	Upper middle income	Developing Economies	0.897268	NaN	NaN	NaN	NaN	NaN	NaN	NaN	NaN	NaN	1.19706	NaN	NaN	NaN	NaN
1239	24.1714	-110.028	24.1668	-110.029	24.1704	-110.025	24.1716	-110.029	24.1712	-110.027	Mexico	Americas	Central America	Upper middle income	Developing Economies	0.103439	NaN	NaN	NaN	NaN	NaN	NaN	NaN	NaN	NaN	1.19706	NaN	NaN	NaN	NaN
1241	24.1099	-109.994	24.1084	-109.998	24.1052	-109.994	24.1113	-109.996	24.1088	-109.994	Mexico	Americas	Central America	Upper middle income	Developing Economies	0.137063	NaN	NaN	NaN	NaN	NaN	NaN	NaN	NaN	NaN	1.19706	NaN	NaN	NaN	NaN
1243	23.9038	-109.811	23.8896	-109.818	23.8943	-109.803	23.906	-109.816	23.8996	-109.805	Mexico	Americas	Central America	Upper middle income	Developing Economies	NaN	0.786794	1	1	1	1.27098	0	0	0	0	0.913195	0	0	4.78203	1.42404
1244	23.8638	-109.761	23.8607	-109.763	23.8602	-109.759	23.8646	-109.763	23.8629	-109.76	Mexico	Americas	Central America	Upper middle income	Developing Economies	0.124989	NaN	NaN	NaN	NaN	NaN	NaN	NaN	NaN	NaN	0.913195	NaN	NaN	NaN	NaN
1245	23.8391	-109.735	23.8384	-109.737	23.8342	-109.734	23.843	-109.74	23.8395	-109.735	Mexico	Americas	Central America	Upper middle income	Developing Economies	0.163434	NaN	NaN	NaN	NaN	NaN	NaN	NaN	NaN	NaN	0.913195	NaN	NaN	NaN	NaN
1247	23.7042	-109.7	23.7074	-109.722	23.7006	-109.7	23.7178	-109.706	23.7103	-109.7	Mexico	Americas	Central America	Upper middle income	Developing Economies	0.0130906	1.41595	3	2	2	1.41248	0	0	0	0	1.14958	0	0	9.58199	7.80141
1250	23.6576	-109.691	23.6515	-109.702	23.6531	-109.688	23.6584	-109.692	23.6553	-109.688	Mexico	Americas	Central America	Upper middle income	Developing Economies	0.518355	NaN	NaN	NaN	NaN	NaN	NaN	NaN	NaN	NaN	1.14958	NaN	NaN	NaN	NaN
1251	23.6199	-109.608	23.5847	-109.628	23.6009	-109.575	23.6221	-109.617	23.6111	-109.585	Mexico	Americas	Central America	Upper middle income	Developing Economies	9.41584	9.29999	238	166	339	36.4516	0	0	0	0	1.11701	0	0	57.5269	359.666
1253	23.3792	-109.43	23.3842	-109.438	23.3782	-109.431	23.3803	-109.428	23.3785	-109.431	Mexico	Americas	Central America	Upper middle income	Developing Economies	0.192616	NaN	NaN	NaN	NaN	NaN	NaN	NaN	NaN	NaN	1.11701	NaN	NaN	NaN	NaN
1254	23.2888	-109.433	23.292	-109.449	23.2829	-109.434	23.29	-109.432	23.2891	-109.433	Mexico	Americas	Central America	Upper middle income	Developing Economies	NaN	0.76338	17	10	21	27.5092	0	0	0	0	1.11701	NaN	0	4.80432	2.05236
1266	23.2307	-110.153	23.2294	-110.145	23.2353	-110.154	23.2248	-110.152	23.231	-110.154	Mexico	Americas	Central America	Upper middle income	Developing Economies	0.464615	NaN	NaN	NaN	NaN	NaN	NaN	NaN	NaN	NaN	1.11701	NaN	NaN	NaN	NaN
1267	23.2744	-110.158	23.2765	-110.14	23.277	-110.159	23.2714	-110.158	23.2743	-110.158	Mexico	Americas	Central America	Upper middle income	Developing Economies	0.603138	NaN	NaN	NaN	NaN	NaN	NaN	NaN	NaN	NaN	1.11701	NaN	NaN	NaN	NaN
1268	23.3689	-110.205	23.3757	-110.198	23.3704	-110.205	23.3649	-110.2	23.3687	-110.205	Mexico	Americas	Central America	Upper middle income	Developing Economies	0.431777	NaN	NaN	NaN	NaN	NaN	NaN	NaN	NaN	NaN	1.11701	NaN	NaN	NaN	NaN
1269	23.512	-110.289	23.5462	-110.242	23.5138	-110.291	23.4855	-110.272	23.4917	-110.279	Mexico	Americas	Central America	Upper middle income	Developing Economies	10.2041	9.99977	14	13	14	1.40003	0	0	0	0	1.14958	0	0	59.5729	19.3986
1276	24.0715	-111.007	24.0734	-111.003	24.0777	-111.007	24.0658	-110.996	24.0711	-111.007	Mexico	Americas	Central America	Upper middle income	Developing Economies	0.406416	NaN	NaN	NaN	NaN	NaN	NaN	NaN	NaN	NaN	1.14958	NaN	NaN	NaN	NaN
1279	24.406	-111.559	24.4218	-111.555	24.431	-111.582	24.414	-111.536	24.4057	-111.571	Mexico	Americas	Central America	Upper middle income	Developing Economies	5.45689	4.55663	13	2	3	0.658381	0	0	0	0	1.23324	0	0	9.02824	4.14537
1280	25.1876	-112.126	25.1525	-112.073	25.2344	-112.081	25.0713	-112.12	25.145	-112.148	Mexico	Americas	Central America	Upper middle income	Developing Economies	70.5409	50.5463	639	135	1552	30.7045	40.3619	580	127	1544	1.34389	50.5463	190.947	190.947	109.448
1281	25.4679	-112.091	25.4743	-112.063	25.509	-112.08	25.4454	-112.069	25.4796	-112.091	Mexico	Americas	Central America	Upper middle income	Developing Economies	8.50443	0.564894	14	0	0	0	0.126292	6	NaN	NaN	1.35785	0.564894	9.35621	9.35621	0.91037
1282	25.7469	-112.101	25.7605	-112.081	25.7655	-112.104	25.7427	-112.101	25.7522	-112.101	Mexico	Americas	Central America	Upper middle income	Developing Economies	0.00578402	0.775076	4	0	0	0	0	0	NaN	NaN	1.41804	0	0	1.92256	0.994031
1288	26.3063	-112.617	26.308	-112.614	26.3151	-112.625	26.2931	-112.591	26.3021	-112.613	Mexico	Americas	Central America	Upper middle income	Developing Economies	0.00861342	0.553847	1	1	0	0	0	0	0	NaN	1.41804	NaN	0	0.115486	0.651582
1289	26.3945	-112.769	26.43	-112.771	26.4253	-112.814	26.3922	-112.765	26.4099	-112.794	Mexico	Americas	Central America	Upper middle income	Developing Economies	8.44185	8.03331	12	0	0	0	4.3458	5	NaN	NaN	1.41804	8.03331	9.72635	9.72635	0.423884
1297	28.4965	-114.069	28.4938	-114.061	28.497	-114.069	28.4887	-114.069	28.4896	-114.069	Mexico	Americas	Central America	Upper middle income	Developing Economies	0.370184	NaN	NaN	NaN	NaN	NaN	NaN	NaN	NaN	NaN	1.41804	NaN	NaN	NaN	NaN
1311	30.4429	-115.943	30.4381	-115.896	30.4581	-115.933	30.413	-115.94	30.4461	-115.944	Mexico	Americas	Central America	Upper middle income	Developing Economies	11.0865	9.75128	98	65	69	7.07599	0	0	0	0	1.41251	0	0	25.3482	1610.41
1312	30.7121	-116.041	30.7198	-116.037	30.7366	-116.046	30.7094	-116.039	30.7184	-116.046	Mexico	Americas	Central America	Upper middle income	Developing Economies	1.36246	NaN	NaN	NaN	NaN	NaN	NaN	NaN	NaN	NaN	1.41251	NaN	NaN	NaN	NaN
1318	22.9118	-80.0077	22.9053	-80.0176	22.8978	-80.0002	22.937	-80.0335	22.9378	-80.0073	Cuba	Americas	Caribbean	Upper middle income	Developing Economies	6.30769	5.28615	67	5	1	0.189174	0	0	0	0	0.503828	0	0	48.9214	297.346
1319	22.7616	-79.6514	22.7165	-79.6583	22.703	-79.6347	22.7454	-79.7048	22.7608	-79.6482	Cuba	Americas	Caribbean	Upper middle income	Developing Economies	18.9513	18.5087	308	22	285	15.3982	0	0	0	0	0.503828	0	0	195.905	852.966
1320	20.7685	-75.6261	20.7133	-75.6331	20.7104	-75.6125	20.7196	-75.6773	20.7772	-75.6153	Cuba	Americas	Caribbean	Upper middle income	Developing Economies	20.804	18.1528	494	254	286	15.7552	0.497591	1	0	0	0.607351	12.7035	436.552	620.036	1334.5
1324	20.3914	-74.5291	20.3929	-74.5474	20.3893	-74.5284	20.3981	-74.5325	20.3927	-74.5292	Cuba	Americas	Caribbean	Upper middle income	Developing Economies	0.928052	NaN	NaN	NaN	NaN	NaN	NaN	NaN	NaN	NaN	0.607351	NaN	NaN	NaN	NaN
1329	19.9127	-75.1951	19.9948	-75.2133	19.9304	-75.2082	20.0005	-75.1783	19.9406	-75.1506	Cuba	Americas	Caribbean	Upper middle income	Developing Economies	39.3997	31.7053	1072	310	321	10.1245	2.6018	0	0	0	0.368727	30.1263	941.78	951.211	784.269
1331	19.9618	-76.4322	19.9856	-76.4326	19.9619	-76.4376	19.9685	-76.4195	19.9618	-76.432	Cuba	Americas	Caribbean	Upper middle income	Developing Economies	NaN	1.61758	225	761	334	206.482	0	0	0	0	0.325471	0	0	54.4211	72.3814
1332	19.9491	-76.5172	19.9587	-76.5163	19.949	-76.5177	19.9504	-76.5136	19.9491	-76.5173	Cuba	Americas	Caribbean	Upper middle income	Developing Economies	0.222178	NaN	NaN	NaN	NaN	NaN	NaN	NaN	NaN	NaN	0.325471	NaN	NaN	NaN	NaN
1334	20.5495	-77.2462	20.5815	-76.8957	20.6627	-77.2423	20.5059	-77.1093	20.5461	-77.2515	Cuba	Americas	Caribbean	Upper middle income	Developing Economies	348.744	268.849	5184	1634	2847	10.5896	7.91182	24	0	0	0.528695	266.432	8728.83	9975.97	11293
1335	21.6127	-79.5345	21.6407	-79.527	21.6385	-79.5596	21.6414	-79.5081	21.6094	-79.5323	Cuba	Americas	Caribbean	Upper middle income	Developing Economies	4.77495	3.73421	104	250	2463	659.577	1.73386	73	250	2451	0.327105	3.73421	32.64	32.64	387.534
1336	21.6696	-79.8271	21.7291	-79.8324	21.7525	-79.8709	21.7144	-79.813	21.691	-79.8865	Cuba	Americas	Caribbean	Upper middle income	Developing Economies	38.9651	29.4408	297	49	13	0.441564	4.06725	21	0	0	0.327105	29.4408	145.723	145.723	2675.98
1337	22.1024	-80.4082	22.0998	-80.3993	22.1044	-80.4084	22.0878	-80.3935	22.088	-80.4139	Cuba	Americas	Caribbean	Upper middle income	Developing Economies	NaN	0.544253	1	0	0	0	0	0	NaN	NaN	0.328136	0	0	63.8778	253.906
1339	22.0849	-83.9722	22.0855	-83.9852	22.0629	-83.9942	22.1129	-83.9731	22.0535	-83.97	Cuba	Americas	Caribbean	Upper middle income	Developing Economies	6.35606	4.35704	0	0	0	0	0.611574	NaN	NaN	NaN	0.380183	4.35704	35.8923	35.8923	259.775
1340	17.8752	-76.4188	17.9017	-76.4335	17.8742	-76.4453	17.8787	-76.4128	17.8714	-76.4365	Jamaica	Americas	Caribbean	Upper middle income	Developing Economies	5.69987	5.72069	1305	2807	3173	554.653	0	0	0	0	0.306796	0	0	698.366	745.964
1341	17.8687	-76.5955	17.8891	-76.5917	17.8864	-76.6166	17.8707	-76.5894	17.8725	-76.6075	Jamaica	Americas	Caribbean	Upper middle income	Developing Economies	0.0133747	1.638	900	505	1168	713.067	0	0	0	0	0.306573	0	0	181.342	213.591
1342	17.7776	-77.2868	17.8012	-77.2793	17.7901	-77.2935	17.7727	-77.2683	17.7783	-77.2893	Jamaica	Americas	Caribbean	Upper middle income	Developing Economies	4.0768	3.4866	204	89	45	12.9066	0	0	0	0	0.305113	0	0	62.8363	735.351
1354	18.2321	-70.1815	18.249	-70.189	18.2295	-70.1884	18.2354	-70.1748	18.2326	-70.1797	Dominican Republic	Americas	Caribbean	Upper middle income	Developing Economies	NaN	0.789838	198	81	80	101.287	0	0	0	0	0.266046	0	0	474.246	516.296
1356	18.2707	-70.5857	18.2797	-70.5723	18.2911	-70.5898	18.2702	-70.5841	18.2779	-70.5921	Dominican Republic	Americas	Caribbean	Upper middle income	Developing Economies	0.01346	1.61954	64	12	24	14.8191	0	0	0	0	0.264497	0	0	69.8904	67.5534
1359	18.2259	-72.2834	18.2271	-72.283	18.2269	-72.2849	18.2274	-72.2791	18.2259	-72.2818	Haiti	Americas	Caribbean	Low income	Least Developed	0.0530681	NaN	NaN	NaN	NaN	NaN	NaN	NaN	NaN	NaN	0.264497	NaN	NaN	NaN	NaN
1360	18.2221	-72.295	18.2284	-72.2973	18.2306	-72.3147	18.2269	-72.2851	18.2216	-72.2978	Haiti	Americas	Caribbean	Low income	Least Developed	1.25866	NaN	NaN	NaN	NaN	NaN	NaN	NaN	NaN	NaN	0.264497	NaN	NaN	NaN	NaN
1362	18.19	-72.6378	18.1912	-72.6369	18.1908	-72.6389	18.1903	-72.6358	18.1898	-72.6373	Haiti	Americas	Caribbean	Low income	Least Developed	0.0292605	NaN	NaN	NaN	NaN	NaN	NaN	NaN	NaN	NaN	0.264497	NaN	NaN	NaN	NaN
1364	18.1814	-72.7009	18.1822	-72.7011	18.1817	-72.7024	18.1819	-72.6999	18.1813	-72.7014	Haiti	Americas	Caribbean	Low income	Least Developed	0.0135384	NaN	NaN	NaN	NaN	NaN	NaN	NaN	NaN	NaN	0.264497	NaN	NaN	NaN	NaN
1365	18.179	-72.7566	18.178	-72.7657	18.1761	-72.7591	18.1805	-72.7552	18.1793	-72.7562	Haiti	Americas	Caribbean	Low income	Least Developed	0.215752	NaN	NaN	NaN	NaN	NaN	NaN	NaN	NaN	NaN	0.264497	NaN	NaN	NaN	NaN
1368	18.1803	-73.7577	18.1857	-73.7582	18.179	-73.7713	18.1894	-73.75	18.1799	-73.7583	Haiti	Americas	Caribbean	Low income	Least Developed	0.729396	NaN	NaN	NaN	NaN	NaN	NaN	NaN	NaN	NaN	0.264497	NaN	NaN	NaN	NaN
1369	18.1589	-73.8031	18.1606	-73.8044	18.1587	-73.8082	18.1661	-73.7955	18.1582	-73.8035	Haiti	Americas	Caribbean	Low income	Least Developed	0.242475	NaN	NaN	NaN	NaN	NaN	NaN	NaN	NaN	NaN	0.264497	NaN	NaN	NaN	NaN
1370	18.1155	-73.8417	18.1334	-73.8601	18.109	-73.8438	18.1298	-73.8383	18.1143	-73.842	Haiti	Americas	Caribbean	Low income	Least Developed	2.43915	2.38334	8275	2336	1830	767.83	0	0	0	0	0.30429	0	0	624.172	1800.85
1371	18.2503	-74.1053	18.2546	-74.1046	18.2566	-74.1135	18.2497	-74.1009	18.2507	-74.1064	Haiti	Americas	Caribbean	Low income	Least Developed	0.357815	NaN	NaN	NaN	NaN	NaN	NaN	NaN	NaN	NaN	0.30429	NaN	NaN	NaN	NaN
1372	18.3	-74.2177	18.316	-74.2085	18.309	-74.2249	18.2971	-74.2054	18.3007	-74.219	Haiti	Americas	Caribbean	Low income	Least Developed	NaN	0.804992	125	757	440	546.589	0	0	0	0	0.293589	0	0	181.853	374.907
1373	18.3298	-74.3995	18.332	-74.3893	18.3309	-74.3997	18.3255	-74.3977	18.3302	-74.3997	Haiti	Americas	Caribbean	Low income	Least Developed	0.352248	NaN	NaN	NaN	NaN	NaN	NaN	NaN	NaN	NaN	0.293589	NaN	NaN	NaN	NaN
1375	18.6172	-74.0793	18.6114	-74.0777	18.6136	-74.0726	18.6181	-74.0819	18.6165	-74.0775	Haiti	Americas	Caribbean	Low income	Least Developed	0.284759	NaN	NaN	NaN	NaN	NaN	NaN	NaN	NaN	NaN	0.293589	NaN	NaN	NaN	NaN
1377	18.4884	-73.3022	18.4699	-73.3064	18.4852	-73.2972	18.4917	-73.3085	18.4885	-73.3001	Haiti	Americas	Caribbean	Low income	Least Developed	NaN	1.3442	1085	533	569	423.301	0	0	0	0	0.366476	0	0	82.6913	509.961
1380	18.5652	-72.5686	18.551	-72.5692	18.5515	-72.5502	18.5638	-72.572	18.5654	-72.5629	Haiti	Americas	Caribbean	Low income	Least Developed	2.34203	NaN	NaN	NaN	NaN	NaN	NaN	NaN	NaN	NaN	0.366476	NaN	NaN	NaN	NaN
1381	18.6271	-72.3589	18.6229	-72.3431	18.6325	-72.3427	18.6065	-72.3444	18.6265	-72.3596	Haiti	Americas	Caribbean	Low income	Least Developed	NaN	0.106059	0	0	0	0	0	NaN	NaN	NaN	0.38138	0	0	223.585	1949.32
1382	18.801	-72.5619	18.8119	-72.5477	18.8334	-72.5762	18.7678	-72.4879	18.7761	-72.5417	Haiti	Americas	Caribbean	Low income	Least Developed	17.0278	16.2852	2890	12042	14392	883.746	1.18936	22	210	113	0.383308	3.2599	993.043	4210.95	54846
1383	19.2384	-72.7816	19.1551	-72.6157	19.3447	-72.6481	19.2021	-72.7825	19.2835	-72.7729	Haiti	Americas	Caribbean	Low income	Least Developed	230.441	219.996	67988	82870	87081	395.83	2.35918	74	1	1	0.380784	189.925	42364.1	49466.9	101821
1384	19.9071	-73.1984	19.9063	-73.198	19.908	-73.1959	19.9053	-73.1997	19.9069	-73.1988	Haiti	Americas	Caribbean	Low income	Least Developed	0.0275057	NaN	NaN	NaN	NaN	NaN	NaN	NaN	NaN	NaN	0.380784	NaN	NaN	NaN	NaN
1385	19.9414	-72.858	19.9386	-72.859	19.9428	-72.8511	19.9313	-72.8718	19.9401	-72.8626	Haiti	Americas	Caribbean	Low income	Least Developed	NaN	0.623739	70	0	339	543.497	0	0	NaN	0	0.523835	NaN	0	68.0386	605.355
1386	19.9272	-72.6975	19.9226	-72.7028	19.9254	-72.6959	19.9277	-72.7075	19.9305	-72.7025	Haiti	Americas	Caribbean	Low income	Least Developed	0.556085	NaN	NaN	NaN	NaN	NaN	NaN	NaN	NaN	NaN	0.523835	NaN	NaN	NaN	NaN
1390	19.8402	-71.6869	19.7564	-71.5632	19.8486	-71.6694	19.7282	-71.7271	19.7784	-71.7782	Dominican Republic	Americas	Caribbean	Upper middle income	Developing Economies	155.611	148.922	5293	3378	3484	23.3948	1.86499	30	0	0	0.527318	127.867	6510.72	7869.99	6587.61
1393	19.1099	-69.6257	19.1855	-69.857	19.0987	-69.6293	19.3306	-69.8062	19.2234	-69.6244	Dominican Republic	Americas	Caribbean	Upper middle income	Developing Economies	353.825	337.674	39842	22604	22139	65.5633	2.01865	122	8	1	0.507693	280.788	26649.2	32040.8	24457.6
1396	21.5994	108.195	21.5972	108.149	21.5659	108.14	21.6017	108.198	21.567	108.165	China	Asia-Pacific	Eastern Asia	Upper middle income	Developing Economies	12.7535	12.0698	2121	2142	3869	320.551	10.4695	362	512	1462	3.80545	12.0698	1152.76	1152.76	2740.61
1398	21.6763	108.351	21.6908	108.334	21.6774	108.321	21.6785	108.354	21.6526	108.332	China	Asia-Pacific	Eastern Asia	Upper middle income	Developing Economies	6.37164	4.64225	0	86	108	23.2646	0	NaN	0	0	4.17506	0	0	NaN	902.911
1400	21.8471	108.593	21.9401	108.62	21.8733	108.523	21.8374	108.6	21.8629	108.533	China	Asia-Pacific	Eastern Asia	Upper middle income	Developing Economies	50.8839	40.2453	3965	3403	2906	72.2073	37.0519	2701	2184	1863	4.15598	40.2453	12463.6	12463.6	13369.1
1402	21.605	109.014	21.7691	109.272	21.6078	109.008	21.5564	109.155	21.5666	109.092	China	Asia-Pacific	Eastern Asia	Upper middle income	Developing Economies	217.269	194.348	207904	151367	212951	1095.72	120.426	34919	25757	36357	4.10739	179.953	77158.5	88344.1	123583
1406	21.5847	109.647	21.6246	109.691	21.5758	109.636	21.5576	109.669	21.5569	109.661	China	Asia-Pacific	Eastern Asia	Upper middle income	Developing Economies	15.1233	8.21267	35	73	93	11.324	7.41252	0	39	50	4.24293	8.21267	551.352	551.352	3847.34
1407	21.5506	109.757	21.5685	109.766	21.5482	109.755	21.5486	109.764	21.549	109.761	China	Asia-Pacific	Eastern Asia	Upper middle income	Developing Economies	1.01003	NaN	NaN	NaN	NaN	NaN	NaN	NaN	NaN	NaN	4.24293	NaN	NaN	NaN	NaN
1408	21.4541	109.898	21.4967	110.038	21.4566	109.897	21.4075	109.911	21.4097	109.906	China	Asia-Pacific	Eastern Asia	Upper middle income	Developing Economies	43.8114	38.036	14174	22253	19626	515.985	35.6337	11688	18181	14947	4.24293	38.036	3319.06	3319.06	33615.6
1411	20.0824	110.376	19.9802	110.408	20.0185	110.514	20.0243	110.28	20.0914	110.366	China	Asia-Pacific	Eastern Asia	Upper middle income	Developing Economies	147.893	129.534	539943	849708	1052370	8124.3	35.409	20873	64642	59510	2.23086	112.893	260745	322034	703187
1413	19.7724	109.276	19.7513	109.345	19.7749	109.27	19.7502	109.281	19.7657	109.278	China	Asia-Pacific	Eastern Asia	Upper middle income	Developing Economies	0.030464	2.50009	21	16	18	7.19973	0	0	0	0	3.35098	0	0	46.0023	2314
1414	19.6432	109.151	19.6403	109.153	19.6423	109.159	19.6292	109.123	19.6434	109.149	China	Asia-Pacific	Eastern Asia	Upper middle income	Developing Economies	0	NaN	NaN	NaN	NaN	NaN	0	NaN	NaN	NaN	3.35098	NaN	NaN	NaN	NaN
1416	19.3161	108.655	19.2613	108.716	19.381	108.751	19.1806	108.677	19.2914	108.635	China	Asia-Pacific	Eastern Asia	Upper middle income	Developing Economies	99.4359	92.4516	14539	25759	27318	295.484	11.2877	350	903	1341	2.60768	64.8783	7577.88	10936.9	30370
1418	19.0686	108.625	19.077	108.646	19.1395	108.663	19.0315	108.634	19.1003	108.613	China	Asia-Pacific	Eastern Asia	Upper middle income	Developing Economies	24.2826	19.7316	48221	43877	54664	2770.38	2.32865	2426	1860	2416	2.60768	18.9183	15931	16809.9	19505.3
1419	18.9678	108.645	18.9759	108.65	18.9871	108.648	18.9403	108.658	18.9676	108.645	China	Asia-Pacific	Eastern Asia	Upper middle income	Developing Economies	1.90635	NaN	NaN	NaN	NaN	NaN	NaN	NaN	NaN	NaN	2.60768	NaN	NaN	NaN	NaN
1420	18.8674	108.633	18.8442	108.684	18.9226	108.658	18.785	108.674	18.8246	108.625	China	Asia-Pacific	Eastern Asia	Upper middle income	Developing Economies	51.8718	45.2038	14935	20552	27077	598.998	2.38837	32	95	96	2.60768	33.0177	3149.27	4410.7	34731.6
1421	18.7528	108.684	18.7532	108.687	18.7638	108.682	18.7428	108.692	18.7541	108.683	China	Asia-Pacific	Eastern Asia	Upper middle income	Developing Economies	NaN	NaN	NaN	NaN	NaN	NaN	0	NaN	NaN	NaN	2.60768	NaN	NaN	NaN	NaN
1422	18.6424	108.698	18.6421	108.701	18.6508	108.702	18.632	108.701	18.6413	108.698	China	Asia-Pacific	Eastern Asia	Upper middle income	Developing Economies	0.349574	NaN	NaN	NaN	NaN	NaN	NaN	NaN	NaN	NaN	2.60768	NaN	NaN	NaN	NaN
1423	18.4368	108.852	18.5044	108.909	18.4643	108.831	18.4085	108.941	18.422	108.879	China	Asia-Pacific	Eastern Asia	Upper middle income	Developing Economies	63.3479	60.7889	30854	41952	39208	644.986	1.53086	33	64	66	1.62386	50.9948	16162.8	33182	25245
1425	18.3438	109.131	18.384	109.175	18.3654	109.097	18.3379	109.141	18.3454	109.123	China	Asia-Pacific	Eastern Asia	Upper middle income	Developing Economies	18.6851	17.0142	3667	5477	27323	1605.89	1.64078	29	14	62	1.62386	17.0142	1704.01	1704.01	6141.26
1431	19.6114	110.853	19.6193	110.869	19.6265	110.85	19.6144	110.864	19.6127	110.85	China	Asia-Pacific	Eastern Asia	Upper middle income	Developing Economies	NaN	0.678011	23	0	0	0	0	0	NaN	NaN	1.56042	0	0	84.6657	119.871
1433	20.0165	110.602	20.0209	110.646	20.0195	110.599	19.9975	110.609	20.0069	110.602	China	Asia-Pacific	Eastern Asia	Upper middle income	Developing Economies	4.01924	3.92366	827	3207	3132	798.235	0	0	0	0	2.23086	0	0	543.725	966.843
1434	19.9311	110.612	19.9205	110.63	19.9328	110.622	19.9232	110.612	19.9325	110.612	China	Asia-Pacific	Eastern Asia	Upper middle income	Developing Economies	1.76807	NaN	NaN	NaN	NaN	NaN	NaN	NaN	NaN	NaN	2.23086	NaN	NaN	NaN	NaN
1438	21.0167	110.225	21.0408	110.21	21.0068	110.187	21.0231	110.238	21.0026	110.203	China	Asia-Pacific	Eastern Asia	Upper middle income	Developing Economies	7.9876	4.41533	8	10	28	6.34154	4.41533	8	10	28	3.04014	4.41533	3006.5	3006.5	3256.36
1440	21.38	110.747	21.4503	110.76	21.2308	110.635	21.3971	110.804	21.3689	110.731	China	Asia-Pacific	Eastern Asia	Upper middle income	Developing Economies	89.2607	33.275	48223	104694	117243	3523.45	1.37041	60	114	127	2.78125	23.8698	44368.3	70937.9	38173.2
1442	21.547	111.451	21.5712	111.438	21.5505	111.436	21.5463	111.455	21.5465	111.452	China	Asia-Pacific	Eastern Asia	Upper middle income	Developing Economies	NaN	0.417216	0	4	4	9.58736	0	NaN	0	0	2.36964	0	0	NaN	275.083
1444	21.7557	111.718	21.7653	111.694	21.7535	111.714	21.7609	111.721	21.7571	111.72	China	Asia-Pacific	Eastern Asia	Upper middle income	Developing Economies	1.43056	NaN	NaN	NaN	NaN	NaN	NaN	NaN	NaN	NaN	2.36964	NaN	NaN	NaN	NaN
1445	21.7788	112.063	21.9182	111.893	21.7127	111.93	21.7921	112.099	21.7721	112.05	China	Asia-Pacific	Eastern Asia	Upper middle income	Developing Economies	207.386	175.103	331137	366240	349724	1997.25	102.868	61205	42780	64872	2.31645	163.94	172896	184665	373306
1449	22.5559	113.628	23.3531	112.888	22.1865	113.084	22.7441	113.669	22.1298	113.433	China	Asia-Pacific	Eastern Asia	Upper middle income	Developing Economies	5613.34	5150.6	5754290	9504483	12065796	2342.6	3129.64	1927353	3505429	4505003	2.18578	4151.3	7517927	9097639	15043655
1450	22.8949	113.574	23.1054	113.862	23.075	113.492	22.7618	113.658	22.8609	113.574	China	Asia-Pacific	Eastern Asia	Upper middle income	Developing Economies	725.468	639.335	836432	2609015	3229268	5050.98	330.862	170381	818343	1003818	2.46736	459.633	1.21366e+06	1.72688e+06	2.99183e+06
1459	23.4544	116.873	23.6584	116.651	23.3514	116.654	23.6087	116.958	23.3849	116.809	China	Asia-Pacific	Eastern Asia	Upper middle income	Developing Economies	700.132	637.716	1938175	2450766	2399492	3762.63	2.18992	27	87	94	1.79758	511.645	1.32873e+06	1.6712e+06	2.53986e+06
1461	23.6517	117.236	23.7121	117.186	23.6457	117.222	23.6528	117.238	23.6493	117.233	China	Asia-Pacific	Eastern Asia	Upper middle income	Developing Economies	7.05513	3.08667	326	423	649	210.259	0.404378	3	3	3	2.22368	3.08667	6844.32	6844.32	6692.71
1465	24.4323	117.92	24.496	117.788	24.3962	117.935	24.4692	117.94	24.4055	117.935	China	Asia-Pacific	Eastern Asia	Upper middle income	Developing Economies	59.238	36.1228	23596	72683	91013	2519.54	19.1019	1558	4046	7997	3.74734	36.1228	37369.1	37369.1	50874.5
1474	22.5266	120.97	22.5267	120.965	22.5213	120.966	22.5287	120.969	22.5264	120.97	China	Asia-Pacific	Eastern Asia	Upper middle income	Developing Economies	0.199319	NaN	NaN	NaN	NaN	NaN	NaN	NaN	NaN	NaN	3.74734	NaN	NaN	NaN	NaN
1475	22.5902	121.009	22.5934	120.997	22.5682	120.985	22.6224	121.013	22.5893	121.009	China	Asia-Pacific	Eastern Asia	Upper middle income	Developing Economies	3.95397	3.59774	8	1438	1211	336.6	0	0	0	0	1.24465	0	0	55.2619	280.494
1476	22.6822	121.064	22.7012	121.041	22.6695	121.038	22.6948	121.075	22.6817	121.063	Taiwan	Asia-Pacific	Eastern Asia	High income	Developing Economies	6.3219	6.08385	1384	3223	1496	245.897	0	0	0	0	1.3129	2.11415	604.583	2257.89	1061.41
1477	22.7063	121.104	22.7086	121.103	22.705	121.095	22.7135	121.116	22.7059	121.103	Taiwan	Asia-Pacific	Eastern Asia	High income	Developing Economies	0.324572	NaN	NaN	NaN	NaN	NaN	NaN	NaN	NaN	NaN	1.3129	NaN	NaN	NaN	NaN
1478	22.7673	121.177	22.7704	121.161	22.7473	121.158	22.7733	121.178	22.7569	121.174	Taiwan	Asia-Pacific	Eastern Asia	High income	Developing Economies	2.3693	2.22655	30	2079	1649	740.606	0	0	0	0	1.3129	0	0	661.498	2240.67
1479	23.1346	121.4	23.1346	121.398	23.1327	121.4	23.1367	121.399	23.1348	121.4	Taiwan	Asia-Pacific	Eastern Asia	High income	Developing Economies	0.0379192	NaN	NaN	NaN	NaN	NaN	NaN	NaN	NaN	NaN	1.3129	NaN	NaN	NaN	NaN
1483	24.1386	121.664	24.1456	121.638	24.1044	121.63	24.1691	121.658	24.1342	121.663	Taiwan	Asia-Pacific	Eastern Asia	High income	Developing Economies	10.1592	10.0357	1973	5953	4286	427.074	0	0	0	0	1.33593	0.638111	111.269	2126.66	2367.67
1484	24.3109	121.773	24.318	121.756	24.3064	121.772	24.3329	121.771	24.3155	121.774	Taiwan	Asia-Pacific	Eastern Asia	High income	Developing Economies	NaN	0.784186	5	15	14	17.8529	0	0	0	0	1.26392	0	0	29.795	4.15028
1485	24.4456	121.814	24.4446	121.811	24.4383	121.805	24.4507	121.817	24.442	121.811	Taiwan	Asia-Pacific	Eastern Asia	High income	Developing Economies	NaN	0.57603	0	1	0	0	0	NaN	0	NaN	1.26392	NaN	0	0.688062	266.702
1486	24.7146	121.835	24.7122	121.826	24.6788	121.838	24.7388	121.824	24.7104	121.838	Taiwan	Asia-Pacific	Eastern Asia	High income	Developing Economies	NaN	0.855957	2	278	312	364.504	0	0	0	0	1.26392	0	0	58.8815	396.185
1494	24.4111	120.596	24.4017	120.605	24.4561	120.644	24.3683	120.583	24.4087	120.593	Taiwan	Asia-Pacific	Eastern Asia	High income	Developing Economies	7.80429	7.54455	15152	5713	4211	558.151	1.39221	389	65	136	3.07741	7.54455	10072	10072	7416.59
1495	24.3384	120.554	24.331	120.562	24.3683	120.583	24.306	120.548	24.3379	120.553	Taiwan	Asia-Pacific	Eastern Asia	High income	Developing Economies	4.68554	3.49394	1299	162	1166	333.72	1.27804	81	62	304	3.07741	3.49394	5990.76	5990.76	2312.32
1497	23.8464	120.241	23.7855	120.633	24.0539	120.404	23.6628	120.153	23.8593	120.248	Taiwan	Asia-Pacific	Eastern Asia	High income	Developing Economies	934.46	900.835	624070	621094	551945	612.704	11.6113	11446	1763	2789	1.92676	316.097	256703	817456	464024
1502	23.0453	120.063	23.0777	120.089	23.1565	120.068	23.0235	120.103	23.0588	120.039	Taiwan	Asia-Pacific	Eastern Asia	High income	Developing Economies	42.5931	23.9797	48	104	687	28.6492	6.99644	5	20	149	1.02473	23.9797	63517.7	63517.7	13979.9
1504	22.9129	120.175	22.9151	120.18	22.9335	120.176	22.889	120.184	22.917	120.174	Taiwan	Asia-Pacific	Eastern Asia	High income	Developing Economies	NaN	1.18002	8803	6306	4741	4017.74	0	0	0	0	1.00315	0	0	2192.17	3716.08
1511	22.2541	120.649	22.2581	120.657	22.2668	120.651	22.2382	120.668	22.2537	120.65	Taiwan	Asia-Pacific	Eastern Asia	High income	Developing Economies	2.37889	1.98911	1588	2070	1373	690.26	0	0	0	0	1.09106	0	0	57.0462	594.638
1512	22.194	120.685	22.1949	120.689	22.2056	120.686	22.1875	120.69	22.1974	120.684	Taiwan	Asia-Pacific	Eastern Asia	High income	Developing Economies	0.499018	NaN	NaN	NaN	NaN	NaN	NaN	NaN	NaN	NaN	1.09106	NaN	NaN	NaN	NaN
1514	25.9791	119.447	26.1015	119.216	25.9454	119.385	25.9832	119.448	25.9666	119.446	China	Asia-Pacific	Eastern Asia	Upper middle income	Developing Economies	85.5009	67.1553	258610	353819	684109	10187	0	0	0	0	4.21324	0	0	258862	582378
1526	27.9348	120.885	27.9734	120.839	27.9264	120.872	27.9806	120.954	27.9568	120.947	China	Asia-Pacific	Eastern Asia	Upper middle income	Developing Economies	35.5911	21.9768	5761	13589	20676	940.812	9.92989	1035	1514	3386	4.19338	21.9768	21000	21000	41378.1
1537	31.8712	120.885	31.7761	121.122	30.363	120.82	32.6499	120.931	30.721	122.075	China	Asia-Pacific	Eastern Asia	Upper middle income	Developing Economies	16993	13321.1	21098204	23900498	31375546	2355.33	2124.94	1210374	1257177	1635680	3.69902	13233.2	20186864	22097876	40114684
1538	34.4833	119.802	33.6208	118.993	32.706	120.912	34.8034	119.23	34.2995	120.28	China	Asia-Pacific	Eastern Asia	Upper middle income	Developing Economies	19735	19216.8	11551112	11751301	10541063	548.535	16822.5	9581866	9519830	8531302	4.0273	18813	10674477	11108785	9185224
1539	34.9178	119.2	34.9229	119.195	34.8959	119.193	34.9498	119.197	34.92	119.201	China	Asia-Pacific	Eastern Asia	Upper middle income	Developing Economies	1.83507	NaN	NaN	NaN	NaN	NaN	NaN	NaN	NaN	NaN	4.0273	NaN	NaN	NaN	NaN
1541	35.2883	119.455	35.2926	119.444	35.2708	119.421	35.3119	119.461	35.2863	119.453	China	Asia-Pacific	Eastern Asia	Upper middle income	Developing Economies	4.90488	0.00953731	0	0	0	0	0.00953731	NaN	NaN	NaN	3.63515	0.00953731	0	NaN	5.94992
1546	36.3937	120.694	36.3926	120.69	36.3869	120.69	36.395	120.693	36.3879	120.692	China	Asia-Pacific	Eastern Asia	Upper middle income	Developing Economies	0.19558	NaN	NaN	NaN	NaN	NaN	NaN	NaN	NaN	NaN	3.63515	NaN	NaN	NaN	NaN
1548	36.7165	121.36	36.7187	121.361	36.7191	121.357	36.7164	121.364	36.7151	121.362	China	Asia-Pacific	Eastern Asia	Upper middle income	Developing Economies	0.121143	NaN	NaN	NaN	NaN	NaN	NaN	NaN	NaN	NaN	3.63515	NaN	NaN	NaN	NaN
1550	36.8951	121.805	36.8974	121.805	36.8936	121.794	36.9001	121.813	36.8949	121.808	China	Asia-Pacific	Eastern Asia	Upper middle income	Developing Economies	0.341328	NaN	NaN	NaN	NaN	NaN	NaN	NaN	NaN	NaN	3.63515	NaN	NaN	NaN	NaN
1551	36.9099	121.854	36.9144	121.855	36.9065	121.836	36.917	121.862	36.911	121.857	China	Asia-Pacific	Eastern Asia	Upper middle income	Developing Economies	0.00664419	0.270159	10	4	4	14.8061	0	0	0	0	2.50582	NaN	0	14.757	46.8287
1552	36.929	121.968	36.9631	121.971	36.9402	121.947	36.9108	122.024	36.9157	121.992	China	Asia-Pacific	Eastern Asia	Upper middle income	Developing Economies	15.7794	1.32054	8	16	16	12.1163	0.865542	2	0	0	2.50582	1.32054	38.807	38.807	525.027
1560	37.8122	119.245	37.5966	118.336	37.3115	118.956	38.34	117.748	37.7972	119.312	China	Asia-Pacific	Eastern Asia	Upper middle income	Developing Economies	6084.68	4749.47	443795	604261	680704	143.322	1986.5	81840	144943	97583	2.50718	4746.87	728332	729635	818157
1563	39.4294	119.305	39.4594	119.028	39.3324	119.158	39.5007	119.258	39.4074	119.294	China	Asia-Pacific	Eastern Asia	Upper middle income	Developing Economies	249.516	241.634	50382	53510	51924	214.887	106.059	8151	4055	3767	1.68289	241.634	76972.9	76972.9	61999.6
1569	40.2603	120.515	40.2659	120.481	40.2571	120.516	40.2887	120.51	40.2741	120.516	China	Asia-Pacific	Eastern Asia	Upper middle income	Developing Economies	3.93333	1.20002	9	11	8	6.66656	1.20002	9	11	8	2.0571	1.20002	90.5473	90.5473	262.099
1572	40.8967	121.263	40.9852	121.264	40.9049	121.174	40.9001	121.267	40.8879	121.218	China	Asia-Pacific	Eastern Asia	Upper middle income	Developing Economies	44.1342	19.9619	1599	1347	2392	119.828	18.6623	1020	522	1418	3.35788	19.9619	3132.15	3132.15	4262.39
1576	40.4672	122.282	40.4271	122.293	40.4675	122.282	40.442	122.25	40.4433	122.254	China	Asia-Pacific	Eastern Asia	Upper middle income	Developing Economies	6.53652	5.85645	1533	3192	4415	753.87	4.54664	1318	1857	2750	3.3623	5.20155	1774.63	1927.13	5942.86
1582	39.7426	123.235	39.7743	123.167	39.7376	123.241	39.7526	123.239	39.7492	123.239	China	Asia-Pacific	Eastern Asia	Upper middle income	Developing Economies	3.9615	3.5358	1686	1209	1291	365.123	0	0	0	0	3.92768	0	0	688.563	1167.61
1586	39.8654	124.327	39.952	124.339	39.7822	124.155	39.8578	124.363	39.7867	124.237	North Korea	Asia-Pacific	Eastern Asia	Low income	Developing Economies	127.234	62.223	12917	11509	14673	235.813	28.6937	1188	677	1600	4.51379	54.7603	6831.52	7622.39	27877.7
1618	35.0529	128.923	35.2316	128.998	35.0674	128.855	35.0481	128.959	35.0492	128.929	South Korea	Asia-Pacific	Eastern Asia	High income	Developing Economies	101.027	63.2817	260082	282467	250637	3960.66	18.5576	1279	19311	14223	1.10705	55.735	71738.8	124813	198179
1639	38.6581	128.356	38.6705	128.302	38.6533	128.355	38.7116	128.311	38.6863	128.348	North Korea	Asia-Pacific	Eastern Asia	Low income	Developing Economies	15.4158	14.3613	7834	5496	5425	377.751	0	0	0	0	0.568609	11.8505	944.347	1118.42	1301.53
1640	38.8444	128.085	38.8187	128.067	38.8307	128.1	38.8466	128.071	38.8446	128.084	North Korea	Asia-Pacific	Eastern Asia	Low income	Developing Economies	4.01331	4.0013	1612	1646	2019	504.587	0	0	0	0	0.568609	0	0	267.339	362.626
1642	38.8645	127.999	38.8547	127.979	38.8631	128	38.8722	127.99	38.8696	127.994	North Korea	Asia-Pacific	Eastern Asia	Low income	Developing Economies	0.0115461	1.30394	1378	1404	401	307.53	0	0	0	0	0.568609	0	0	86.708	219.406
1650	39.3932	127.458	39.4351	127.43	39.3942	127.41	39.4085	127.514	39.3905	127.486	North Korea	Asia-Pacific	Eastern Asia	Low income	Developing Economies	25.8786	17.8116	2640	1630	2747	154.225	0.161466	0	0	22	0.599192	16.8926	2930.28	2950.16	4919.96
1651	39.6434	127.506	39.6328	127.49	39.6397	127.514	39.6543	127.495	39.6463	127.502	North Korea	Asia-Pacific	Eastern Asia	Low income	Developing Economies	2.64557	1.79657	298	144	280	155.853	0	0	0	0	0.599192	0	0	206.126	357.43
1652	39.8079	127.592	39.8182	127.578	39.7981	127.569	39.8124	127.597	39.8022	127.584	North Korea	Asia-Pacific	Eastern Asia	Low income	Developing Economies	1.97943	1.69619	154	133	78	45.9855	0	0	0	0	0.599192	0	0	1314.07	2329.96
1655	40.1025	128.424	40.1736	128.361	40.1018	128.396	40.1289	128.462	40.1026	128.426	North Korea	Asia-Pacific	Eastern Asia	Low income	Developing Economies	28.8917	25.767	29294	16590	9141	354.756	0	0	0	0	0.59412	0	0	8911.5	19039.4
1658	40.434	128.949	40.4339	128.945	40.4276	128.938	40.4423	128.954	40.4341	128.95	North Korea	Asia-Pacific	Eastern Asia	Low income	Developing Economies	NaN	NaN	NaN	NaN	NaN	NaN	0	NaN	NaN	NaN	0.59412	NaN	NaN	NaN	NaN
1659	40.4663	129.012	40.468	129.005	40.4612	128.989	40.4749	129.021	40.4619	129.007	North Korea	Asia-Pacific	Eastern Asia	Low income	Developing Economies	1.02792	NaN	NaN	NaN	NaN	NaN	NaN	NaN	NaN	NaN	0.59412	NaN	NaN	NaN	NaN
1660	40.7104	129.265	40.7159	129.263	40.7107	129.261	40.7103	129.266	40.7106	129.262	North Korea	Asia-Pacific	Eastern Asia	Low income	Developing Economies	0.104936	NaN	NaN	NaN	NaN	NaN	NaN	NaN	NaN	NaN	0.59412	NaN	NaN	NaN	NaN
1661	40.7582	129.391	40.7713	129.38	40.752	129.365	40.7746	129.413	40.7577	129.389	North Korea	Asia-Pacific	Eastern Asia	Low income	Developing Economies	0.0065538	1.44983	168	134	122	84.1477	0	0	0	0	0.592894	0	0	209.413	355.982
1663	40.9992	129.727	41.0003	129.705	40.9938	129.722	41.0042	129.724	40.9997	129.727	North Korea	Asia-Pacific	Eastern Asia	Low income	Developing Economies	1.04892	NaN	NaN	NaN	NaN	NaN	NaN	NaN	NaN	NaN	0.592894	NaN	NaN	NaN	NaN
1672	42.3321	130.381	42.3368	130.382	42.3375	130.376	42.3323	130.383	42.3336	130.376	North Korea	Asia-Pacific	Eastern Asia	Low income	Developing Economies	0.241905	NaN	NaN	NaN	NaN	NaN	NaN	NaN	NaN	NaN	0.592894	NaN	NaN	NaN	NaN
1699	43.7282	145.091	43.7261	145.089	43.7174	145.096	43.7328	145.084	43.7277	145.093	Japan	Asia-Pacific	Eastern Asia	High income	Developed Economy	0.351154	NaN	NaN	NaN	NaN	NaN	NaN	NaN	NaN	NaN	0.592894	NaN	NaN	NaN	NaN
1702	43.3171	145.252	43.3081	145.256	43.3128	145.263	43.3147	145.25	43.3191	145.251	Japan	Asia-Pacific	Eastern Asia	High income	Developed Economy	0.581167	NaN	NaN	NaN	NaN	NaN	NaN	NaN	NaN	NaN	0.592894	NaN	NaN	NaN	NaN
1703	43.0815	144.857	43.0937	144.863	43.0809	144.856	43.0829	144.862	43.0817	144.86	Japan	Asia-Pacific	Eastern Asia	High income	Developed Economy	0.292347	NaN	NaN	NaN	NaN	NaN	NaN	NaN	NaN	NaN	0.592894	NaN	NaN	NaN	NaN
1720	42.5648	141.911	42.5684	141.937	42.5746	141.907	42.5588	141.927	42.5645	141.911	Japan	Asia-Pacific	Eastern Asia	High income	Developed Economy	2.17783	NaN	NaN	NaN	NaN	NaN	NaN	NaN	NaN	NaN	0.592894	NaN	NaN	NaN	NaN
1723	42.4718	140.837	42.477	140.838	42.4864	140.819	42.4653	140.862	42.471	140.838	Japan	Asia-Pacific	Eastern Asia	High income	Developed Economy	1.26767	0.941259	379	345	632	671.441	0	0	0	0	1.19948	0	0	188.676	72.4998
1728	40.7445	141.286	40.7469	141.283	40.7456	141.282	40.7477	141.287	40.745	141.287	Japan	Asia-Pacific	Eastern Asia	High income	Developed Economy	0.0904632	NaN	NaN	NaN	NaN	NaN	NaN	NaN	NaN	NaN	1.19948	NaN	NaN	NaN	NaN
1769	35.4087	139.898	35.4275	139.939	35.4421	139.949	35.3914	139.913	35.4254	139.902	Japan	Asia-Pacific	Eastern Asia	High income	Developed Economy	11.1886	11.0188	9683	8589	7144	648.345	0	0	0	0	0.966374	11.0188	9814.74	9814.74	10767.2
1771	35.6709	139.95	35.7068	139.917	35.6391	139.871	35.6717	139.953	35.6657	139.93	Japan	Asia-Pacific	Eastern Asia	High income	Developed Economy	20.2164	17.8863	143140	182428	220347	12319.3	0.12945	92	22	135	1.18505	17.8864	154441	154441	178708
1772	35.6429	139.845	35.788	139.732	35.6557	139.765	35.6424	139.85	35.6551	139.808	Japan	Asia-Pacific	Eastern Asia	High income	Developed Economy	52.2556	49.5858	850973	693158	753413	15194.1	0	0	0	0	1.18505	0	0	582062	787038
1775	35.3054	139.481	35.3098	139.485	35.3147	139.468	35.3061	139.5	35.305	139.482	Japan	Asia-Pacific	Eastern Asia	High income	Developed Economy	0.971225	NaN	NaN	NaN	NaN	NaN	NaN	NaN	NaN	NaN	1.18505	NaN	NaN	NaN	NaN
1781	35.1154	138.635	35.1273	138.638	35.1157	138.603	35.1325	138.679	35.1149	138.634	Japan	Asia-Pacific	Eastern Asia	High income	Developed Economy	0.0546735	2.65637	664	3777	1743	656.159	0	0	0	0	0.978468	0	0	2649.58	1849.67
1782	34.9292	138.398	34.9305	138.393	34.9279	138.388	34.9414	138.413	34.9293	138.399	Japan	Asia-Pacific	Eastern Asia	High income	Developed Economy	0.584238	NaN	NaN	NaN	NaN	NaN	NaN	NaN	NaN	NaN	0.978468	NaN	NaN	NaN	NaN
1786	34.6489	137.792	34.8421	137.826	34.6724	137.667	34.6631	137.891	34.6458	137.801	Japan	Asia-Pacific	Eastern Asia	High income	Developed Economy	211.639	208.345	599097	415285	490371	2353.65	0.550013	550	395	69	1.00116	134.114	249371	372628	150572
1790	34.8211	136.971	34.891	137.092	34.8228	136.964	34.7859	137.069	34.7771	137.027	Japan	Asia-Pacific	Eastern Asia	High income	Developed Economy	71.8541	64.5721	42984	85865	84099	1302.4	39.2108	11591	32722	34188	1.23945	63.1599	79077.8	80876.4	79559.6
1797	34.9631	136.646	34.9766	136.614	34.962	136.646	34.9781	136.646	34.9745	136.65	Japan	Asia-Pacific	Eastern Asia	High income	Developed Economy	0.0283803	2.06173	17823	6443	5501	2668.14	0	0	0	0	1.27714	0	0	2799.42	3036.98
1798	34.9316	136.647	34.9089	136.606	34.8956	136.638	34.9346	136.647	34.9037	136.646	Japan	Asia-Pacific	Eastern Asia	High income	Developed Economy	6.33275	6.3512	6943	10708	9668	1522.23	0	0	0	0	1.27714	0	0	8846.8	8993.94
1802	34.6353	136.549	34.6489	136.527	34.6324	136.549	34.6661	136.546	34.6376	136.55	Japan	Asia-Pacific	Eastern Asia	High income	Developed Economy	3.52948	2.78761	2140	3476	4117	1476.89	0	0	0	0	1.23945	0	0	4460.14	1093.63
1803	34.6106	136.569	34.5227	136.573	34.5595	136.666	34.6118	136.563	34.5888	136.647	Japan	Asia-Pacific	Eastern Asia	High income	Developed Economy	53.6997	51.6236	38070	22717	23293	451.209	24.5926	25069	16104	10898	1.23945	49.5291	28606.7	29863.3	20003.5
1804	34.5418	136.725	34.526	136.718	34.5215	136.744	34.5465	136.696	34.5433	136.729	Japan	Asia-Pacific	Eastern Asia	High income	Developed Economy	4.24129	2.49197	4599	2565	3108	1247.2	0	0	0	0	1.23945	0	0	2285.84	1565.1
1816	34.0782	134.601	34.1055	134.445	34.0516	134.587	34.1865	134.618	34.178	134.641	Japan	Asia-Pacific	Eastern Asia	High income	Developed Economy	124.976	105.697	300515	265327	221069	2091.54	31.3723	61366	34463	29377	1.71123	103.559	148644	150988	133824
1818	33.9441	134.699	33.9354	134.676	33.9008	134.688	33.9981	134.601	33.9498	134.697	Japan	Asia-Pacific	Eastern Asia	High income	Developed Economy	26.325	23.8465	20083	19586	19654	824.189	0.29173	22	1	80	1.12434	23.8465	14049.9	14049.9	8598.45
1836	34.2533	134.358	34.2513	134.357	34.2506	134.361	34.252	134.352	34.2536	134.357	Japan	Asia-Pacific	Eastern Asia	High income	Developed Economy	0.116041	NaN	NaN	NaN	NaN	NaN	NaN	NaN	NaN	NaN	1.12434	NaN	NaN	NaN	NaN
1841	34.6825	135.42	34.7558	135.562	34.6979	135.406	34.6243	135.448	34.6718	135.408	Japan	Asia-Pacific	Eastern Asia	High income	Developed Economy	74.7706	57.8804	839601	677576	690775	11934.5	0	0	0	0	1.16905	0	0	667669	757396
1846	34.768	134.571	34.8014	134.564	34.7701	134.557	34.7772	134.607	34.7705	134.591	Japan	Asia-Pacific	Eastern Asia	High income	Developed Economy	7.04541	7.06781	27406	17467	18533	2622.17	0	0	0	0	1.67431	0	0	9571.47	5502.2
1849	34.6013	133.972	34.688	133.939	34.5998	133.968	34.6137	133.996	34.6039	133.981	Japan	Asia-Pacific	Eastern Asia	High income	Developed Economy	15.5283	14.0513	28017	25405	29135	2073.47	0	0	0	0	1.71123	0	0	18473.4	12612.3
1855	34.3606	132.407	34.4258	132.464	34.3636	132.404	34.3561	132.501	34.3511	132.457	Japan	Asia-Pacific	Eastern Asia	High income	Developed Economy	34.7087	29.389	383684	323803	294351	10015.7	0	0	0	0	2.1843	0	0	219836	38003.2
1857	34.1278	132.225	34.1583	132.202	34.1244	132.202	34.185	132.231	34.1577	132.253	Japan	Asia-Pacific	Eastern Asia	High income	Developed Economy	16.3395	14.0295	37366	45192	34293	2444.34	7.54261	10817	12772	5589	1.94687	13.4461	7195.17	7538.35	2183.5
1868	33.6197	131.186	33.6057	131.179	33.617	131.198	33.62	131.185	33.6198	131.191	Japan	Asia-Pacific	Eastern Asia	High income	Developed Economy	NaN	0.538666	483	687	1083	2010.52	0	0	0	0	1.38578	0	0	806.677	94.3323
1875	33.2647	131.698	33.1895	131.684	33.2674	131.701	33.2595	131.67	33.2662	131.686	Japan	Asia-Pacific	Eastern Asia	High income	Developed Economy	11.4875	10.3593	42592	31613	30656	2959.28	0	0	0	0	1.38578	0	0	13947.4	9646.44
1878	32.5815	131.704	32.5642	131.622	32.5784	131.702	32.5917	131.716	32.5864	131.708	Japan	Asia-Pacific	Eastern Asia	High income	Developed Economy	4.33909	3.51932	6783	14388	11021	3131.57	0	0	0	0	1.18071	2.79411	1570.9	1888.25	513.296
1911	32.5052	130.548	32.4988	130.62	32.5119	130.548	32.4389	130.574	32.4815	130.543	Japan	Asia-Pacific	Eastern Asia	High income	Developed Economy	29.6667	22.3559	13897	13546	21650	968.423	14.4518	2366	2464	5372	1.70418	22.3559	18378.7	18378.7	4256.68
1919	33.1408	130.356	33.2106	130.358	33.1438	130.326	33.1397	130.367	33.1418	130.341	Japan	Asia-Pacific	Eastern Asia	High income	Developed Economy	13.6407	8.19582	1228	1152	2625	320.285	0	0	0	0	1.69304	0	0	8933.57	6429.07
1927	32.9608	129.929	32.9606	129.931	32.9625	129.931	32.9582	129.931	32.9594	129.929	Japan	Asia-Pacific	Eastern Asia	High income	Developed Economy	0.0581932	NaN	NaN	NaN	NaN	NaN	NaN	NaN	NaN	NaN	1.69304	NaN	NaN	NaN	NaN
1944	34.4147	131.372	34.3941	131.412	34.4234	131.4	34.4146	131.372	34.4187	131.379	Japan	Asia-Pacific	Eastern Asia	High income	Developed Economy	4.24885	3.97138	11593	16990	13126	3305.14	0	0	0	0	1.94687	0	0	1406.01	289.089
1952	35.5055	133.714	35.5048	133.714	35.5042	133.716	35.5057	133.709	35.5056	133.713	Japan	Asia-Pacific	Eastern Asia	High income	Developed Economy	0.0325873	NaN	NaN	NaN	NaN	NaN	NaN	NaN	NaN	NaN	1.94687	NaN	NaN	NaN	NaN
1984	36.8603	137.409	36.8587	137.414	36.8679	137.417	36.8532	137.412	36.86	137.409	Japan	Asia-Pacific	Eastern Asia	High income	Developed Economy	0.39733	NaN	NaN	NaN	NaN	NaN	NaN	NaN	NaN	NaN	1.94687	NaN	NaN	NaN	NaN
1985	36.9214	137.426	36.9132	137.437	36.9362	137.452	36.8822	137.418	36.8986	137.41	Japan	Asia-Pacific	Eastern Asia	High income	Developed Economy	6.17944	5.7218	3904	4417	4253	743.297	0	0	0	0	0.478889	5.7218	2447.97	2447.97	997.009
1987	37.041	137.831	37.0375	137.834	37.0521	137.884	37.0319	137.815	37.0417	137.832	Japan	Asia-Pacific	Eastern Asia	High income	Developed Economy	1.37109	0.836744	832	2763	2626	3138.36	0	0	0	0	0.478889	0.836744	65.6932	65.6932	50.9597
1991	37.9603	139.127	37.6288	138.914	37.9805	139.191	37.8668	138.921	37.9464	139.062	Japan	Asia-Pacific	Eastern Asia	High income	Developed Economy	338.545	324.477	639318	585962	577002	1778.25	206.793	267402	254109	250278	0.511933	316.328	467786	488582	343415
2002	39.9376	140.047	39.9359	140.058	39.9548	140.061	39.92	140.056	39.9355	140.044	Japan	Asia-Pacific	Eastern Asia	High income	Developed Economy	NaN	1.66303	69	29	7	4.20918	0	0	0	0	0.564758	0	0	105.421	332.417
2005	41.0135	140.364	41.0069	140.377	41.0242	140.411	40.9987	140.36	41.028	140.374	Japan	Asia-Pacific	Eastern Asia	High income	Developed Economy	5.83405	5.33471	219	41	7	1.31216	0	0	0	0	0.769941	0	0	183.045	499.285
2008	41.1968	140.992	41.1986	140.993	41.1992	140.982	41.1976	141.009	41.1955	140.996	Japan	Asia-Pacific	Eastern Asia	High income	Developed Economy	0.38501	NaN	NaN	NaN	NaN	NaN	NaN	NaN	NaN	NaN	0.769941	NaN	NaN	NaN	NaN
2009	42.293	130.699	42.4168	130.639	42.2759	130.638	42.4184	130.766	42.2903	130.697	Russia	Europe & Central Asia	Eastern Asia	Upper middle income	Developing Economies	105.432	93.5681	2011	874	656	7.01094	0	0	0	0	0.611235	86.9784	1419.64	1960.22	4134.61
2011	43.1026	131.638	43.1174	131.622	43.0961	131.624	43.1224	131.657	43.108	131.649	Russia	Europe & Central Asia	Eastern Europe	Upper middle income	Developing Economies	3.13782	2.64979	36	10	6	2.26433	0	0	0	0	0.680721	0	0	26.2439	21.6233
2013	43.327	131.807	43.5555	131.892	43.3139	131.765	43.3297	131.817	43.3157	131.797	Russia	Europe & Central Asia	Eastern Europe	Upper middle income	Developing Economies	49.9411	42.1395	817	559	165	3.91556	33.6078	666	520	140	0.729004	38.4908	77.8254	83.941	977.927
2015	43.3029	132.34	43.307	132.353	43.3098	132.33	43.2957	132.35	43.3018	132.342	Russia	Europe & Central Asia	Eastern Europe	Upper middle income	Developing Economies	0.014549	0.546746	192	19	2	3.658	0	0	0	0	0.664063	0	0	302.503	4.72492
2016	42.9029	132.78	42.8993	132.791	42.904	132.782	42.8924	132.784	42.9019	132.776	Russia	Europe & Central Asia	Eastern Europe	Upper middle income	Developing Economies	0.776062	NaN	NaN	NaN	NaN	NaN	NaN	NaN	NaN	NaN	0.664063	NaN	NaN	NaN	NaN
2018	42.8589	133.643	42.9171	133.676	42.8586	133.639	42.8519	133.684	42.8544	133.673	Russia	Europe & Central Asia	Eastern Europe	Upper middle income	Developing Economies	11.3351	9.93978	124	122	103	10.3624	0	0	0	0	0.622623	0	0	31.9937	28.1372
2020	43.7199	135.224	43.7471	135.193	43.7019	135.219	43.7228	135.227	43.7119	135.223	Russia	Europe & Central Asia	Eastern Europe	Upper middle income	Developing Economies	3.72723	1.73734	14	7	6	3.45355	0	0	0	0	0.568383	0	0	4.49433	2.69427
2023	44.8049	136.379	44.8399	136.289	44.794	136.348	44.8045	136.382	44.8032	136.367	Russia	Europe & Central Asia	Eastern Europe	Upper middle income	Developing Economies	8.53904	7.20873	85	58	42	5.82627	0	0	0	0	0.568383	0	0	4.1232	3.08672
2024	45.0332	136.646	45.0504	136.635	45.0327	136.646	45.0376	136.664	45.0371	136.654	Russia	Europe & Central Asia	Eastern Europe	Upper middle income	Developing Economies	1.21515	0.602761	15	3	2	3.31806	0	0	0	0	0.568383	0	0	0.587237	0.258097
2028	47.1369	138.703	47.1891	138.606	47.1272	138.688	47.1731	138.738	47.1427	138.71	Russia	Europe & Central Asia	Eastern Europe	Upper middle income	Developing Economies	25.7359	25.3939	402	343	256	10.0812	0.329415	1	0	0	0.929413	8.49204	4.23479	12.4196	10.8734
2029	47.2254	138.79	47.2584	138.731	47.2099	138.773	47.2494	138.811	47.2198	138.784	Russia	Europe & Central Asia	Eastern Europe	Upper middle income	Developing Economies	13.4331	12.8294	105	71	56	4.36497	2.06957	46	45	38	0.929413	11.0771	5.63815	6.48346	5.49345
2038	53.3724	142.327	53.3563	142.342	53.3663	142.322	53.3659	142.325	53.3737	142.328	Russia	Europe & Central Asia	Eastern Europe	Upper middle income	Developing Economies	0	NaN	NaN	NaN	NaN	NaN	0	NaN	NaN	NaN	3.64307	NaN	NaN	NaN	NaN
2039	51.6258	141.927	51.6363	141.933	51.6276	141.92	51.6259	141.929	51.6251	141.924	Russia	Europe & Central Asia	Eastern Europe	Upper middle income	Developing Economies	0.445402	NaN	NaN	NaN	NaN	NaN	NaN	NaN	NaN	NaN	3.64307	NaN	NaN	NaN	NaN
2048	49.227	143.123	49.3639	143.172	49.223	143.117	49.2572	143.194	49.2424	143.16	Russia	Europe & Central Asia	Eastern Europe	Upper middle income	Developing Economies	36.4814	29.5254	185	61	77	2.60793	2.05235	36	1	43	1.74271	29.5254	3926.29	3926.29	81.9904
2050	51.8724	143.187	51.8165	143.145	51.8537	143.218	51.8787	143.146	51.8766	143.184	Russia	Europe & Central Asia	Eastern Europe	Upper middle income	Developing Economies	17.0197	11.8794	215	11	5	0.420896	10.8602	207	11	5	1.55957	11.8794	12.329	12.329	12.0211
2057	54.7246	135.313	54.6815	135.199	54.7225	135.314	54.74	135.257	54.7432	135.29	Russia	Europe & Central Asia	Eastern Europe	Upper middle income	Developing Economies	17.4241	9.43432	18	0	33	3.49787	7.1966	14	NaN	33	6.32945	9.43432	0.305024	0.305024	0.205525
2058	54.9775	135.336	54.9804	135.336	54.9779	135.332	54.98	135.337	54.9769	135.334	Russia	Europe & Central Asia	Eastern Europe	Upper middle income	Developing Economies	0.0631959	NaN	NaN	NaN	NaN	NaN	NaN	NaN	NaN	NaN	6.32945	NaN	NaN	NaN	NaN
2059	55.0286	135.452	55.0444	135.417	55.0243	135.433	55.033	135.453	55.0269	135.451	Russia	Europe & Central Asia	Eastern Europe	Upper middle income	Developing Economies	2.46957	2.13588	5	0	60	28.0914	0	0	NaN	0	6.32945	0	0	0.0749531	0.04653
2064	56.8279	138.456	56.8271	138.402	56.8194	138.453	56.8426	138.446	56.8267	138.457	Russia	Europe & Central Asia	Eastern Europe	Upper middle income	Developing Economies	3.29909	1.59418	2	0	0	0	0.3814	0	NaN	NaN	3.99694	0.3814	0.00191602	0.0273933	0.0203878
2073	59.2732	142.846	59.3784	142.764	59.2496	142.693	59.3013	142.946	59.2734	142.85	Russia	Europe & Central Asia	Eastern Europe	Upper middle income	Developing Economies	97.688	92.77	628	322	222	2.39302	6.07614	26	44	27	2.97074	37.7889	3.92134	9.71348	4.4589
2074	59.3274	143.073	59.5521	142.895	59.3198	143.02	59.4044	143.244	59.3502	143.149	Russia	Europe & Central Asia	Eastern Europe	Upper middle income	Developing Economies	212.606	196.053	749	531	976	4.97824	3.01471	11	6	40	2.97074	57.3316	6.36774	21.4468	9.42312
2078	59.366	144.955	59.5375	144.913	59.3809	144.78	59.3956	145.143	59.3647	144.959	Russia	Europe & Central Asia	Eastern Europe	Upper middle income	Developing Economies	193.251	178.073	893	423	412	2.31366	0.469058	1	0	0	2.91251	68.6016	6.7499	16.8597	8.55889
2081	59.7275	149.386	59.8114	149.165	59.6221	149.058	59.7418	149.446	59.6322	149.109	Russia	Europe & Central Asia	Eastern Europe	Upper middle income	Developing Economies	189.534	162.844	138	431	838	5.14603	5.21759	24	82	33	2.99365	92.2935	18.872	32.7423	18.8515
2082	59.6578	150.136	59.6728	150.165	59.7008	149.989	59.6439	150.325	59.6728	150.165	Russia	Europe & Central Asia	Eastern Europe	Upper middle income	Developing Economies	20.0125	14.7912	42	152	1057	71.4614	2.22823	0	9	35	2.73764	14.7912	3.26334	3.26334	1.7123
2084	59.3028	152.133	59.3067	152.134	59.3028	152.129	59.3029	152.141	59.3018	152.137	Russia	Europe & Central Asia	Eastern Europe	Upper middle income	Developing Economies	0.191431	NaN	NaN	NaN	NaN	NaN	NaN	NaN	NaN	NaN	2.73764	NaN	NaN	NaN	NaN
2085	59.1491	152.1	59.1396	152.104	59.149	152.102	59.1475	152.092	59.1482	152.094	Russia	Europe & Central Asia	Eastern Europe	Upper middle income	Developing Economies	0.311621	NaN	NaN	NaN	NaN	NaN	NaN	NaN	NaN	NaN	2.73764	NaN	NaN	NaN	NaN
2090	59.0543	152.346	59.065	152.338	59.0533	152.342	59.0603	152.355	59.057	152.352	Russia	Europe & Central Asia	Eastern Europe	Upper middle income	Developing Economies	0.654984	NaN	NaN	NaN	NaN	NaN	NaN	NaN	NaN	NaN	2.73764	NaN	NaN	NaN	NaN
2091	59.0375	152.431	59.0414	152.453	59.0419	152.426	59.0336	152.434	59.0402	152.427	Russia	Europe & Central Asia	Eastern Europe	Upper middle income	Developing Economies	0.715439	NaN	NaN	NaN	NaN	NaN	NaN	NaN	NaN	NaN	2.73764	NaN	NaN	NaN	NaN
2096	59.6093	154.205	59.5987	154.106	59.5618	154.155	59.6182	154.191	59.5839	154.195	Russia	Europe & Central Asia	Eastern Europe	Upper middle income	Developing Economies	18.7724	16.1623	6	53	50	3.09362	7.65666	0	0	2	4.77827	15.7264	3.1869	3.26941	1.87102
2097	59.8735	154.214	59.8728	154.193	59.8719	154.214	59.8784	154.211	59.877	154.213	Russia	Europe & Central Asia	Eastern Europe	Upper middle income	Developing Economies	0.4342	NaN	NaN	NaN	NaN	NaN	NaN	NaN	NaN	NaN	4.77827	NaN	NaN	NaN	NaN
2098	60.0071	154.44	60.0141	154.377	60.0006	154.429	60.0313	154.411	60.012	154.443	Russia	Europe & Central Asia	Eastern Europe	Upper middle income	Developing Economies	4.74133	3.7934	36	67	25	6.5904	0.818754	0	2	1	4.77827	1.24876	0.238435	0.727089	0.439141
2099	60.2333	154.77	60.2719	154.604	60.1865	154.676	60.2937	154.838	60.2253	154.759	Russia	Europe & Central Asia	Eastern Europe	Upper middle income	Developing Economies	74.9082	68.4544	30	58	137	2.00133	7.72561	12	0	18	4.77827	14.16	2.73769	13.3283	7.92459
2104	61.073	156.254	61.1194	156.205	61.0684	156.234	61.099	156.291	61.0735	156.257	Russia	Europe & Central Asia	Eastern Europe	Upper middle income	Developing Economies	10.8313	10.1944	0	4	1	0.0980934	0	NaN	0	0	4.77827	2.57027	0.525651	1.98099	0.775097
2106	61.5706	156.964	61.5838	156.825	61.5551	156.934	61.579	156.967	61.5635	156.961	Russia	Europe & Central Asia	Eastern Europe	Upper middle income	Developing Economies	12.3168	11.6183	66	63	56	4.82	0	0	0	0	5.45679	0	0	2.26974	0.883359
2108	61.773	157.44	61.7749	157.437	61.7729	157.433	61.7765	157.444	61.7731	157.44	Russia	Europe & Central Asia	Eastern Europe	Upper middle income	Developing Economies	0.090093	NaN	NaN	NaN	NaN	NaN	NaN	NaN	NaN	NaN	5.45679	NaN	NaN	NaN	NaN
2109	61.785	157.495	61.7946	157.47	61.7847	157.471	61.7895	157.499	61.7835	157.493	Russia	Europe & Central Asia	Eastern Europe	Upper middle income	Developing Economies	1.23742	NaN	NaN	NaN	NaN	NaN	NaN	NaN	NaN	NaN	5.45679	NaN	NaN	NaN	NaN
2113	61.921	159.001	61.9435	158.971	61.911	158.989	61.9221	159.001	61.9175	159.001	Russia	Europe & Central Asia	Eastern Europe	Upper middle income	Developing Economies	2.03068	2.01358	0	2	1	0.496627	0	NaN	0	0	5.45679	0	0	0.112035	0.044091
2116	61.9223	160.34	61.9458	160.382	61.9386	160.341	61.9178	160.357	61.9204	160.342	Russia	Europe & Central Asia	Eastern Europe	Upper middle income	Developing Economies	2.84168	2.46356	0	0	0	0	0	NaN	NaN	NaN	5.45679	0	0	0.136996	0.053944
2117	61.9039	160.373	61.9121	160.375	61.9076	160.362	61.9044	160.377	61.9041	160.366	Russia	Europe & Central Asia	Eastern Europe	Upper middle income	Developing Economies	0.440581	NaN	NaN	NaN	NaN	NaN	NaN	NaN	NaN	NaN	5.45679	NaN	NaN	NaN	NaN
2118	61.2945	160	61.2938	160.048	61.2948	160	61.287	160.006	61.294	160	Russia	Europe & Central Asia	Eastern Europe	Upper middle income	Developing Economies	1.11335	NaN	NaN	NaN	NaN	NaN	NaN	NaN	NaN	NaN	5.45679	NaN	NaN	NaN	NaN
2121	62.2287	163.085	62.2202	163.061	62.2207	163.082	62.2292	163.085	62.2251	163.078	Russia	Europe & Central Asia	Eastern Europe	Upper middle income	Developing Economies	0.515027	NaN	NaN	NaN	NaN	NaN	NaN	NaN	NaN	NaN	5.45679	NaN	NaN	NaN	NaN
2122	62.424	163.198	62.4292	163.01	62.4211	163.201	62.4413	163.194	62.4317	163.195	Russia	Europe & Central Asia	Eastern Europe	Upper middle income	Developing Economies	0.1192	8.15715	4	0	0	0	0	0	NaN	NaN	7.42625	0	0	0.282795	0.145361
2124	62.5498	163.426	62.6922	163.265	62.5486	163.394	62.5566	163.514	62.549	163.477	Russia	Europe & Central Asia	Eastern Europe	Upper middle income	Developing Economies	52.7724	48.0231	68	14	120	2.4988	0	0	0	0	7.42625	0	0	1.73175	0.855773
2130	61.9918	164.075	61.982	164.095	61.9999	164.097	61.9662	164.09	61.9909	164.072	Russia	Europe & Central Asia	Eastern Europe	Upper middle income	Developing Economies	1.62167	0.78209	0	0	0	0	0	NaN	NaN	NaN	7.02299	0	0	0.0258101	0.0139369
2131	61.9391	164.083	61.9388	164.092	61.9472	164.09	61.9191	164.099	61.9383	164.08	Russia	Europe & Central Asia	Eastern Europe	Upper middle income	Developing Economies	NaN	0.0594637	0	2	0	0	0	NaN	0	NaN	7.02299	0	0	0.00197228	0.00105964
2137	59.4872	160.458	59.458	160.643	59.5584	160.563	59.4563	160.449	59.5542	160.493	Russia	Europe & Central Asia	Eastern Europe	Upper middle income	Developing Economies	83.5767	77.0368	289	174	167	2.1678	23.7021	68	38	20	6.83157	36.9733	5.57188	11.5745	4.42381
2139	58.4744	159.237	58.45	159.232	58.4748	159.243	58.4725	159.223	58.4748	159.23	Russia	Europe & Central Asia	Eastern Europe	Upper middle income	Developing Economies	0.000820524	0.428063	0	0	0	0	0	NaN	NaN	NaN	4.42832	0	0	0.0657276	0.0245814
2154	53.8361	155.943	53.8345	156.139	53.8385	155.943	53.8037	155.95	53.8353	155.942	Russia	Europe & Central Asia	Eastern Europe	Upper middle income	Developing Economies	19.8202	19.7401	10	0	5	0.253291	0	0	NaN	0	2.64183	0	0	3.99414	2.16969
2156	53.4235	156.036	53.4471	156.184	53.4604	156.024	53.4146	156.039	53.4403	156.031	Russia	Europe & Central Asia	Eastern Europe	Upper middle income	Developing Economies	27.1804	25.6221	28	27	60	2.34173	7.21162	17	13	23	2.64183	21.0091	11.6647	14.0531	9.1662
2157	52.7181	156.23	52.8406	156.402	52.7851	156.175	52.7105	156.238	52.7536	156.193	Russia	Europe & Central Asia	Eastern Europe	Upper middle income	Developing Economies	77.5985	67.3801	65	100	84	1.24666	27.793	30	42	24	2.64183	57.7166	34.7642	39.8878	24.1049
2165	52.9867	158.412	53.0049	158.4	52.983	158.41	53.0055	158.417	52.9923	158.419	Russia	Europe & Central Asia	Eastern Europe	Upper middle income	Developing Economies	NaN	0.580566	0	8	6	10.3347	0	NaN	0	0	1.3618	0	0	1.49077	42.0149
2166	53.0343	158.507	53.0539	158.448	53.0063	158.417	53.0652	158.528	53.0337	158.506	Russia	Europe & Central Asia	Eastern Europe	Upper middle income	Developing Economies	20.7211	17.9628	2	65	27	1.5031	9.70588	2	37	16	1.3618	17.9628	29.9141	29.9141	25.1658
2171	54.1287	159.983	54.1449	159.957	54.1241	159.971	54.1501	159.992	54.1449	160.003	Russia	Europe & Central Asia	Eastern Europe	Upper middle income	Developing Economies	5.04758	4.45927	0	15	6	1.34551	0	NaN	0	0	1.52115	0	0	7.35279	6.24741
2187	57.764	162.131	57.7508	162.103	57.7511	162.141	57.7709	162.092	57.7676	162.125	Russia	Europe & Central Asia	Eastern Europe	Upper middle income	Developing Economies	0.0418493	1.63216	2	0	0	0	0	0	NaN	NaN	1.79651	0	0	0.319745	0.147254
2188	57.7959	162.101	57.844	161.854	57.7735	162.096	57.97	161.908	57.9786	161.982	Russia	Europe & Central Asia	Eastern Europe	Upper middle income	Developing Economies	177.721	154.089	70	30	10	0.0648977	41.1823	12	6	1	1.79651	154.089	23.5818	23.5818	13.902
2189	58.0652	161.991	58.1907	161.935	58.0625	161.991	58.1591	162.012	58.0894	161.989	Russia	Europe & Central Asia	Eastern Europe	Upper middle income	Developing Economies	25.9278	18.9193	16	91	47	2.48424	4.58219	3	44	23	1.79651	18.9193	3.45408	3.45408	1.70691
2190	58.3008	162.093	58.425	161.784	58.2967	162.091	58.4597	162.212	58.3699	162.134	Russia	Europe & Central Asia	Eastern Europe	Upper middle income	Developing Economies	213.168	177.625	392	292	92	0.517945	33.8742	30	61	25	1.79651	152.418	28.8952	33.4522	16.0254
2191	58.5715	162.289	58.5917	162.228	58.5734	162.215	58.6213	162.244	58.5664	162.283	Russia	Europe & Central Asia	Eastern Europe	Upper middle income	Developing Economies	12.5722	10.9763	16	8	0	0	10.9763	16	8	NaN	2.40394	10.9763	1.8388	1.8388	0.990287
2192	58.7758	162.625	58.739	162.395	58.6825	162.373	58.7767	162.631	58.6755	162.428	Russia	Europe & Central Asia	Eastern Europe	Upper middle income	Developing Economies	59.4951	44.2682	74	135	68	1.53609	19.831	38	65	31	2.40394	44.2682	9.73968	9.73968	3.9939
2193	59.1481	163.02	59.1808	162.943	59.1222	162.907	59.1672	163.027	59.1368	162.995	Russia	Europe & Central Asia	Eastern Europe	Upper middle income	Developing Economies	25.1981	22.0389	0	0	33	1.49735	19.0251	NaN	NaN	30	2.40394	21.5979	2.82025	2.89707	1.98836
2197	60.1001	164.451	60.1082	164.448	60.1039	164.435	60.1038	164.454	60.0998	164.45	Russia	Europe & Central Asia	Eastern Europe	Upper middle income	Developing Economies	0.491684	NaN	NaN	NaN	NaN	NaN	NaN	NaN	NaN	NaN	2.40394	NaN	NaN	NaN	NaN
2198	60.0766	165.033	60.073	165.007	60.0684	165.029	60.0791	165.036	60.0716	165.033	Russia	Europe & Central Asia	Eastern Europe	Upper middle income	Developing Economies	0.897144	NaN	NaN	NaN	NaN	NaN	NaN	NaN	NaN	NaN	2.40394	NaN	NaN	NaN	NaN
2199	60.1318	165.188	60.1706	165.219	60.1419	165.173	60.1303	165.192	60.1386	165.173	Russia	Europe & Central Asia	Eastern Europe	Upper middle income	Developing Economies	3.43544	2.46419	0	4	1	0.405813	0	NaN	0	0	1.73791	0	0	0.360653	0.152755
2201	60.3559	165.966	60.3804	165.91	60.3477	165.922	60.39	165.954	60.3568	165.968	Russia	Europe & Central Asia	Eastern Europe	Upper middle income	Developing Economies	8.95776	8.53363	0	2	1	0.117183	0	NaN	0	0	1.73791	0	0	1.11306	0.529001
2202	60.4523	166.352	60.4844	166.405	60.4538	166.352	60.4527	166.384	60.4509	166.364	Russia	Europe & Central Asia	Eastern Europe	Upper middle income	Developing Economies	2.12568	1.89716	0	6	3	1.58131	0	NaN	0	0	1.73791	0	0	0.264193	0.117605
2203	60.1714	166.29	60.1725	166.319	60.1795	166.302	60.1561	166.29	60.1734	166.29	Russia	Europe & Central Asia	Eastern Europe	Upper middle income	Developing Economies	1.71642	1.66476	0	4	2	1.20137	0	NaN	0	0	1.73791	0	0	0.213252	0.103199
2206	60.5582	169.19	60.6298	169.064	60.5895	168.984	60.5574	169.208	60.5545	169.164	Russia	Europe & Central Asia	Eastern Europe	Upper middle income	Developing Economies	36.4164	29.4504	0	12	51	1.73173	0	NaN	0	0	1.73791	0	0	4.07397	1.82563
2210	60.5026	170.772	60.5085	170.774	60.5036	170.766	60.5108	170.783	60.504	170.776	Russia	Europe & Central Asia	Eastern Europe	Upper middle income	Developing Economies	0.312543	NaN	NaN	NaN	NaN	NaN	NaN	NaN	NaN	NaN	1.73791	NaN	NaN	NaN	NaN
2211	60.5546	171.039	60.5809	171.033	60.5492	171.026	60.5779	171.065	60.5659	171.063	Russia	Europe & Central Asia	Eastern Europe	Upper middle income	Developing Economies	2.96849	1.99698	0	0	0	0	0	NaN	NaN	NaN	1.85865	0	0	0.0201141	0.123793
2212	60.7626	171.426	60.7651	171.419	60.7604	171.421	60.7693	171.427	60.7646	171.428	Russia	Europe & Central Asia	Eastern Europe	Upper middle income	Developing Economies	0.267986	NaN	NaN	NaN	NaN	NaN	NaN	NaN	NaN	NaN	1.85865	NaN	NaN	NaN	NaN
2213	60.8997	171.79	60.9033	171.803	60.9068	171.797	60.902	171.806	60.8995	171.79	Russia	Europe & Central Asia	Eastern Europe	Upper middle income	Developing Economies	0.322643	NaN	NaN	NaN	NaN	NaN	NaN	NaN	NaN	NaN	1.85865	NaN	NaN	NaN	NaN
2214	61.0907	172.043	61.0998	172.022	61.0858	172.01	61.0946	172.05	61.0829	172.022	Russia	Europe & Central Asia	Eastern Europe	Upper middle income	Developing Economies	0.00637848	0.773782	0	0	0	0	0	NaN	NaN	NaN	1.85865	0	0	0.0978665	0.0479669
2216	61.4269	172.71	61.4285	172.69	61.421	172.687	61.4314	172.713	61.4196	172.697	Russia	Europe & Central Asia	Eastern Europe	Upper middle income	Developing Economies	1.01217	NaN	NaN	NaN	NaN	NaN	NaN	NaN	NaN	NaN	1.85865	NaN	NaN	NaN	NaN
2221	61.8171	174.1	61.9419	174.03	61.8151	174.092	61.8314	174.151	61.825	174.128	Russia	Europe & Central Asia	Eastern Europe	Upper middle income	Developing Economies	23.1542	18.5061	0	6	3	0.162109	0.455186	NaN	0	0	1.85865	11.7434	1.68383	2.51571	1.14719
2222	61.8456	174.418	61.873	174.401	61.848	174.385	61.8459	174.421	61.8451	174.389	Russia	Europe & Central Asia	Eastern Europe	Upper middle income	Developing Economies	2.03304	2.00692	0	0	0	0	0	NaN	NaN	NaN	1.85865	0	0	0.270079	0.124409
2223	61.9443	174.84	61.9632	174.877	61.9449	174.838	61.9413	174.865	61.9401	174.86	Russia	Europe & Central Asia	Eastern Europe	Upper middle income	Developing Economies	2.02772	1.61875	0	0	0	0	0	NaN	NaN	NaN	1.85865	0	0	0.138798	0.0510167
2228	62.5219	176.7	62.51	176.564	62.4744	176.616	62.5449	176.594	62.5215	176.701	Russia	Europe & Central Asia	Eastern Europe	Upper middle income	Developing Economies	28.2902	25.2558	0	14	19	0.752301	22.2	NaN	14	19	2.76914	25.2558	3.43913	3.43913	0.795964
2229	62.5503	176.644	62.6489	176.483	62.5553	176.566	62.5948	176.731	62.5445	176.632	Russia	Europe & Central Asia	Eastern Europe	Upper middle income	Developing Economies	64.3607	48.8372	0	36	40	0.819048	44.7971	NaN	36	40	2.76914	46.4597	8.65012	8.99906	1.53915
2230	62.8558	177.023	62.9039	177.043	62.8551	177.02	62.8602	177.066	62.8554	177.026	Russia	Europe & Central Asia	Eastern Europe	Upper middle income	Developing Economies	5.50936	5.0025	0	2	0	0	0	NaN	0	NaN	2.76914	0	0	0.806449	0.157659
2231	62.7827	177.367	62.7895	177.363	62.7821	177.357	62.7901	177.383	62.7847	177.38	Russia	Europe & Central Asia	Eastern Europe	Upper middle income	Developing Economies	0.770769	NaN	NaN	NaN	NaN	NaN	NaN	NaN	NaN	NaN	2.76914	NaN	NaN	NaN	NaN
2232	62.8139	177.498	62.8322	177.537	62.8202	177.489	62.8071	177.518	62.8094	177.506	Russia	Europe & Central Asia	Eastern Europe	Upper middle income	Developing Economies	2.76039	2.52258	0	0	0	0	0	NaN	NaN	NaN	2.76914	0	0	0.403903	0.0795017
2233	62.6476	177.649	62.679	177.792	62.6624	177.652	62.6464	177.713	62.6478	177.647	Russia	Europe & Central Asia	Eastern Europe	Upper middle income	Developing Economies	11.0985	8.66164	0	2	0	0	0	NaN	0	NaN	2.76914	0	0	1.62449	0.272981
2235	62.5251	178.974	62.5572	178.921	62.5208	178.962	62.5377	178.971	62.5272	178.976	Russia	Europe & Central Asia	Eastern Europe	Upper middle income	Developing Economies	3.58029	3.20802	0	2	0	0	0	NaN	0	NaN	2.76914	0	0	0.524435	0.101104
2236	62.6748	179.292	62.6762	179.276	62.6689	179.287	62.6799	179.285	62.6755	179.293	Russia	Europe & Central Asia	Eastern Europe	Upper middle income	Developing Economies	0.508723	NaN	NaN	NaN	NaN	NaN	NaN	NaN	NaN	NaN	2.76914	NaN	NaN	NaN	NaN
2240	62.9725	179.092	62.8995	178.98	62.9686	179.134	62.9806	179.064	62.9734	179.09	Russia	Europe & Central Asia	Eastern Europe	Upper middle income	Developing Economies	19.6225	15.722	0	12	0	0	0.173796	NaN	0	NaN	2.76914	15.0372	1.95783	2.06154	0.495494
2242	63.3296	178.938	63.2732	178.9	63.2781	179.005	63.3063	178.9	63.3232	178.973	Russia	Europe & Central Asia	Eastern Europe	Upper middle income	Developing Economies	23.2581	15.2645	0	12	1	0.0655115	2.99623	NaN	8	0	2.76914	15.2645	1.33138	1.33138	0.481076
2243	63.4037	178.824	63.4	178.823	63.403	178.831	63.3989	178.819	63.4037	178.819	Russia	Europe & Central Asia	Eastern Europe	Upper middle income	Developing Economies	0.177443	NaN	NaN	NaN	NaN	NaN	NaN	NaN	NaN	NaN	2.76914	NaN	NaN	NaN	NaN
2244	63.3907	178.661	63.349	178.605	63.3799	178.696	63.3937	178.649	63.3902	178.685	Russia	Europe & Central Asia	Eastern Europe	Upper middle income	Developing Economies	8.50878	7.39177	0	8	0	0	0	NaN	0	NaN	2.00357	0	0	0.8769	0.232959
2245	63.5172	178.378	63.507	178.348	63.5161	178.381	63.5203	178.358	63.5212	178.366	Russia	Europe & Central Asia	Eastern Europe	Upper middle income	Developing Economies	0.00731912	0.71432	0	0	0	0	0	NaN	NaN	NaN	2.00357	0	0	0.111158	0.0225125
2246	63.67	178.625	63.6815	178.569	63.6642	178.617	63.6766	178.634	63.6687	178.625	Russia	Europe & Central Asia	Eastern Europe	Upper middle income	Developing Economies	0.0127998	0.816368	0	2	0	0	0	NaN	0	NaN	2.00357	0	0	0.167739	0.0257287
2247	64.0076	178.454	63.9511	178.237	63.9672	178.486	64.0326	178.427	64.0166	178.472	Russia	Europe & Central Asia	Eastern Europe	Upper middle income	Developing Economies	49.5811	27.9027	0	8	0	0	4.11932	NaN	2	NaN	2.00357	27.0642	6.53889	6.70505	0.879384
2256	65.3038	-179.927	65.3002	-179.923	65.3019	-179.92	65.3023	-179.934	65.3041	-179.93	Russia	Europe & Central Asia	Eastern Europe	Upper middle income	Developing Economies	0.142516	NaN	NaN	NaN	NaN	NaN	NaN	NaN	NaN	NaN	2.00357	NaN	NaN	NaN	NaN
2257	65.3188	179.939	65.3051	179.899	65.3089	179.961	65.335	179.919	65.3215	179.935	Russia	Europe & Central Asia	Eastern Europe	Upper middle income	Developing Economies	4.31982	2.09636	0	2	0	0	1.53735	NaN	2	NaN	1.629	2.09636	0.28758	0.28758	0.0783666
2258	65.401	-179.774	65.4152	-179.8	65.4022	-179.816	65.4041	-179.776	65.3956	-179.803	Russia	Europe & Central Asia	Eastern Europe	Upper middle income	Developing Economies	0.026524	1.32326	12	0	0	0	0	0	NaN	NaN	1.629	0	0	0.121898	0.0494664
2259	65.7924	-179.724	65.7856	-179.754	65.7816	-179.725	65.7953	-179.731	65.7863	-179.718	Russia	Europe & Central Asia	Eastern Europe	Upper middle income	Developing Economies	0.0189985	0.627448	0	0	0	0	0	NaN	NaN	NaN	3.60834	0	0	0.090044	0.0234554
2260	65.8652	-179.76	65.8813	-179.792	65.8645	-179.76	65.8836	-179.774	65.8686	-179.761	Russia	Europe & Central Asia	Eastern Europe	Upper middle income	Developing Economies	1.05743	1.04538	0	0	0	0	0	NaN	NaN	NaN	3.60834	0	0	0.089788	0.0390785
2264	66.1706	-179.649	66.1907	-179.679	66.1683	-179.676	66.174	-179.636	66.1682	-179.66	Russia	Europe & Central Asia	Eastern Europe	Upper middle income	Developing Economies	0.0179471	1.04268	0	0	0	0	0	NaN	NaN	NaN	3.56416	0	0	0.0887272	0.0389778
2265	66.174	-179.613	66.2273	-179.599	66.174	-179.636	66.172	-179.596	66.1731	-179.633	Russia	Europe & Central Asia	Eastern Europe	Upper middle income	Developing Economies	4.17695	4.13016	0	0	0	0	0	NaN	NaN	NaN	3.56416	0	0	0.354581	0.154395
2266	66.1695	-179.595	66.1742	-179.566	66.1719	-179.596	66.1638	-179.578	66.1671	-179.592	Russia	Europe & Central Asia	Eastern Europe	Upper middle income	Developing Economies	0.837537	NaN	NaN	NaN	NaN	NaN	NaN	NaN	NaN	NaN	3.56416	NaN	NaN	NaN	NaN
2270	66.2169	-179.245	66.2158	-179.261	66.2133	-179.245	66.2217	-179.258	66.2181	-179.246	Russia	Europe & Central Asia	Eastern Europe	Upper middle income	Developing Economies	0.388617	NaN	NaN	NaN	NaN	NaN	NaN	NaN	NaN	NaN	3.56416	NaN	NaN	NaN	NaN
2271	66.2455	-179.293	66.2439	-179.313	66.2436	-179.292	66.2503	-179.304	66.2469	-179.293	Russia	Europe & Central Asia	Eastern Europe	Upper middle income	Developing Economies	0.422393	NaN	NaN	NaN	NaN	NaN	NaN	NaN	NaN	NaN	3.56416	NaN	NaN	NaN	NaN
2272	66.2721	-179.349	66.2707	-179.356	66.2696	-179.347	66.2749	-179.358	66.2727	-179.35	Russia	Europe & Central Asia	Eastern Europe	Upper middle income	Developing Economies	0.132008	NaN	NaN	NaN	NaN	NaN	NaN	NaN	NaN	NaN	3.56416	NaN	NaN	NaN	NaN
2273	66.2771	-179.363	66.2752	-179.366	66.2752	-179.358	66.2776	-179.366	66.2765	-179.361	Russia	Europe & Central Asia	Eastern Europe	Upper middle income	Developing Economies	0.05832	NaN	NaN	NaN	NaN	NaN	NaN	NaN	NaN	NaN	3.56416	NaN	NaN	NaN	NaN
2274	66.2912	-179.378	66.2924	-179.39	66.2885	-179.383	66.2972	-179.391	66.2953	-179.381	Russia	Europe & Central Asia	Eastern Europe	Upper middle income	Developing Economies	0.315271	NaN	NaN	NaN	NaN	NaN	NaN	NaN	NaN	NaN	3.56416	NaN	NaN	NaN	NaN
2275	66.3143	-179.382	66.3501	-179.51	66.3133	-179.387	66.3217	-179.354	66.3167	-179.367	Russia	Europe & Central Asia	Eastern Europe	Upper middle income	Developing Economies	5.54101	5.01944	0	0	0	0	0	NaN	NaN	NaN	3.56416	0	0	0.470396	0.187638
2276	66.3139	-179.334	66.3504	-179.323	66.3336	-179.37	66.3129	-179.321	66.3117	-179.328	Russia	Europe & Central Asia	Eastern Europe	Upper middle income	Developing Economies	3.80978	3.80025	0	0	0	0	0	NaN	NaN	NaN	3.56416	0	0	0.323455	0.142062
2277	66.367	-179.071	66.3698	-179.089	66.3586	-179.096	66.3671	-179.071	66.3648	-179.07	Russia	Europe & Central Asia	Eastern Europe	Upper middle income	Developing Economies	0.724249	NaN	NaN	NaN	NaN	NaN	NaN	NaN	NaN	NaN	3.56416	NaN	NaN	NaN	NaN
2278	66.2568	-178.69	66.2674	-178.711	66.253	-178.701	66.2641	-178.679	66.26	-178.681	Russia	Europe & Central Asia	Eastern Europe	Upper middle income	Developing Economies	0.011386	1.03924	0	0	0	0	0	NaN	NaN	NaN	3.56416	0	0	0.0884618	0.0388493
2279	66.2973	-178.622	66.2973	-178.627	66.294	-178.627	66.2992	-178.623	66.2985	-178.621	Russia	Europe & Central Asia	Eastern Europe	Upper middle income	Developing Economies	0.0809328	NaN	NaN	NaN	NaN	NaN	NaN	NaN	NaN	NaN	3.56416	NaN	NaN	NaN	NaN
2280	66.3256	-178.606	66.3213	-178.646	66.3118	-178.623	66.3335	-178.621	66.3265	-178.606	Russia	Europe & Central Asia	Eastern Europe	Upper middle income	Developing Economies	2.07998	2.07333	9	0	0	0	0	0	NaN	NaN	3.56416	0	0	0.176404	0.0775058
2281	66.346	-178.607	66.3567	-178.643	66.339	-178.623	66.3855	-178.61	66.356	-178.598	Russia	Europe & Central Asia	Eastern Europe	Upper middle income	Developing Economies	5.53837	5.52132	0	0	0	0	0	NaN	NaN	NaN	3.56416	0	0	0.469659	0.206399
2283	66.389	-178.494	66.4082	-178.485	66.3895	-178.498	66.3867	-178.47	66.3886	-178.492	Russia	Europe & Central Asia	Eastern Europe	Upper middle income	Developing Economies	0.0065766	0.689161	6	0	0	0	0	0	NaN	NaN	3.56416	0	0	0.0586086	0.0257624
2284	66.3019	-178.456	66.2993	-178.437	66.3063	-178.445	66.2961	-178.452	66.3039	-178.456	Russia	Europe & Central Asia	Eastern Europe	Upper middle income	Developing Economies	0.602136	NaN	NaN	NaN	NaN	NaN	NaN	NaN	NaN	NaN	3.56416	NaN	NaN	NaN	NaN
2285	66.2485	-178.498	66.224	-178.347	66.2669	-178.453	66.2401	-178.479	66.2517	-178.5	Russia	Europe & Central Asia	Eastern Europe	Upper middle income	Developing Economies	12.1728	10.4933	73	12	5	0.476493	9.83813	67	12	5	3.56416	10.1561	0.897739	0.927238	0.392265
2286	66.0777	-178.665	66.0533	-178.602	66.0904	-178.567	66.0274	-178.652	66.0887	-178.68	Russia	Europe & Central Asia	Eastern Europe	Upper middle income	Developing Economies	16.8156	10.0886	48	8	2	0.198244	7.65269	33	6	2	3.56416	9.80714	1.00502	1.03476	0.377134
2287	65.4605	-178.171	65.4685	-178.165	65.4667	-178.185	65.4668	-178.149	65.4602	-178.173	Russia	Europe & Central Asia	Eastern Europe	Upper middle income	Developing Economies	0.772211	NaN	NaN	NaN	NaN	NaN	NaN	NaN	NaN	NaN	3.56416	NaN	NaN	NaN	NaN
2288	65.4483	-177.752	65.4597	-177.752	65.4524	-177.781	65.4527	-177.743	65.4474	-177.76	Russia	Europe & Central Asia	Eastern Europe	Upper middle income	Developing Economies	0.00541876	0.960066	0	0	0	0	0	NaN	NaN	NaN	3.06229	0	0	0.0893251	0.0358894
2295	64.6386	-174.299	64.6795	-174.197	64.6353	-174.327	64.6426	-174.27	64.639	-174.281	Russia	Europe & Central Asia	Eastern Europe	Upper middle income	Developing Economies	3.6907	2.72513	0	0	0	0	0	NaN	NaN	NaN	2.03299	0	0	0.716001	0.366792
2298	65.0817	-172.157	65.0691	-172.197	65.0708	-172.168	65.0861	-172.174	65.0822	-172.157	Russia	Europe & Central Asia	Eastern Europe	Upper middle income	Developing Economies	0.00856412	1.03299	0	0	0	0	0	NaN	NaN	NaN	1.46109	0	0	0.263853	0.139037
2300	65.4502	-172.395	65.4451	-172.425	65.438	-172.392	65.4663	-172.443	65.4561	-172.397	Russia	Europe & Central Asia	Eastern Europe	Upper middle income	Developing Economies	2.51085	1.8444	0	2	0	0	0	NaN	0	NaN	1.31468	0	0	0.511226	0.24825
2302	65.6766	-172.381	65.7091	-172.418	65.6811	-172.479	65.6774	-172.37	65.6755	-172.389	Russia	Europe & Central Asia	Eastern Europe	Upper middle income	Developing Economies	6.396	6.07126	36	20	12	1.97653	0	0	0	0	1.31468	0	0	0.9371	0.942567
2303	65.5035	-171.679	65.5227	-171.695	65.5101	-171.74	65.5099	-171.625	65.4922	-171.754	Russia	Europe & Central Asia	Eastern Europe	Upper middle income	Developing Economies	7.16013	6.28148	106	54	461	73.3903	0	0	0	0	1.31468	0	0	1.03421	0.975204
2308	66.1639	-170.231	66.1886	-170.279	66.1585	-170.244	66.1747	-170.213	66.1651	-170.227	Russia	Europe & Central Asia	Eastern Europe	Upper middle income	Developing Economies	3.13985	1.68975	0	0	0	0	0	NaN	NaN	NaN	1.31858	0	0	0.0357894	0.262334
2309	66.2355	-170.583	66.2418	-170.732	66.224	-170.61	66.245	-170.579	66.2292	-170.59	Russia	Europe & Central Asia	Eastern Europe	Upper middle income	Developing Economies	6.96205	4.67208	0	0	0	0	0	NaN	NaN	NaN	1.31858	0	0	0.906171	0.725344
2312	66.9516	-172.103	66.9356	-172.097	66.9433	-172.056	66.9515	-172.107	66.9506	-172.087	Russia	Europe & Central Asia	Eastern Europe	Upper middle income	Developing Economies	0.00919202	0.912245	9	6	4	4.38479	0	0	0	0	1.2467	0	0	0.142728	0.141627
2313	66.837	-173.102	66.8425	-173.037	66.8553	-173.087	66.8346	-173.1	66.8379	-173.102	Russia	Europe & Central Asia	Eastern Europe	Upper middle income	Developing Economies	0.0222053	1.23133	0	0	0	0	0	NaN	NaN	NaN	1.2467	0	0	0.248573	0.191165
2314	66.8279	-173.133	66.7991	-173.081	66.8343	-173.101	66.8227	-173.154	66.8348	-173.107	Russia	Europe & Central Asia	Eastern Europe	Upper middle income	Developing Economies	5.43614	4.25328	0	0	0	0	3.69815	NaN	NaN	NaN	1.2467	4.25328	0.796739	0.796739	0.660325
2317	66.6752	-173.922	66.6631	-173.883	66.6845	-173.922	66.658	-173.949	66.6732	-173.924	Russia	Europe & Central Asia	Eastern Europe	Upper middle income	Developing Economies	3.75633	1.30803	0	2	0	0	0.484176	NaN	2	NaN	1.45805	1.30803	0.2932	0.2932	0.203073
2321	66.5923	-174.837	66.5742	-174.852	66.5872	-174.785	66.591	-174.901	66.5919	-174.793	Russia	Europe & Central Asia	Eastern Europe	Upper middle income	Developing Economies	5.8304	4.97728	0	0	0	0	0	NaN	NaN	NaN	2.13566	0	0	0.848025	0.772727
2322	66.6647	-174.965	66.6488	-174.977	66.6458	-174.922	66.6713	-174.98	66.6581	-174.94	Russia	Europe & Central Asia	Eastern Europe	Upper middle income	Developing Economies	2.7357	1.93308	0	2	0	0	0	NaN	0	NaN	2.13566	0	0	0.368431	0.300111
2323	66.6816	-174.907	66.6834	-174.949	66.672	-174.974	66.6893	-174.919	66.6666	-174.915	Russia	Europe & Central Asia	Eastern Europe	Upper middle income	Developing Economies	4.10075	2.25573	0	2	2	0.886631	0	NaN	0	0	2.13566	0	0	0.501816	0.350204
2328	68.2168	-177.595	68.0209	-177.501	68.1979	-177.51	68.2538	-177.714	68.2444	-177.639	Russia	Europe & Central Asia	Eastern Europe	Upper middle income	Developing Economies	85.258	66.1018	0	0	0	0	0	NaN	NaN	NaN	1.05516	0	0	6.68615	2.47103
2329	68.4823	-178.34	68.3974	-178.386	68.4545	-178.192	68.501	-178.437	68.5014	-178.396	Russia	Europe & Central Asia	Eastern Europe	Upper middle income	Developing Economies	56.7913	41.7164	15	0	0	0	12.2217	0	NaN	NaN	1.05516	28.814	0.867105	1.20342	1.55945
2330	68.5681	-178.693	68.5642	-178.775	68.5499	-178.696	68.5857	-178.712	68.56	-178.684	Russia	Europe & Central Asia	Eastern Europe	Upper middle income	Developing Economies	7.25763	6.17584	6	0	0	0	3.09233	6	NaN	NaN	1.05516	6.17584	0.151727	0.151727	0.230867
2331	68.7738	-178.933	68.6369	-179.215	68.7301	-178.805	68.7844	-179.063	68.7755	-178.935	Russia	Europe & Central Asia	Eastern Europe	Upper middle income	Developing Economies	114.717	101.181	30	4	2	0.0197665	33.1259	21	0	0	1.08713	60.0303	1.60634	2.63641	3.78238
2332	69.2268	179.396	69.1305	179.086	69.2161	179.393	69.255	179.285	69.2308	179.388	Russia	Europe & Central Asia	Eastern Europe	Upper middle income	Developing Economies	49.9834	46.7886	0	2	0	0	0.220411	NaN	0	NaN	1.08713	0.912094	0.0334554	1.17737	1.74906
2333	69.2755	179.09	69.264	179.113	69.2631	179.139	69.2658	179.071	69.2771	179.098	Russia	Europe & Central Asia	Eastern Europe	Upper middle income	Developing Economies	0.0148791	0.879929	0	0	0	0	0	NaN	NaN	NaN	1.08713	0	0	0.00310189	0.0328938
2334	69.3521	178.757	69.3527	178.735	69.3466	178.751	69.3581	178.732	69.36	178.755	Russia	Europe & Central Asia	Eastern Europe	Upper middle income	Developing Economies	0.00611511	0.497264	0	0	0	0	0	NaN	NaN	NaN	1.08713	NaN	0	0.00243795	0.0185889
2335	69.4406	178.319	69.3852	178.413	69.4495	178.383	69.4218	178.305	69.443	178.32	Russia	Europe & Central Asia	Eastern Europe	Upper middle income	Developing Economies	13.9705	10.5116	12	39	19	1.80753	0	0	0	0	1.08713	0	0	0.291333	0.392947
2337	69.8306	175.469	69.8147	175.498	69.8345	175.502	69.8304	175.456	69.834	175.492	Russia	Europe & Central Asia	Eastern Europe	Upper middle income	Developing Economies	2.08544	1.60749	0	0	0	0	0	NaN	NaN	NaN	0.837678	0	0	0.0492863	0.0600915
2338	69.8535	173.908	69.6637	174.154	69.8688	174.197	69.8098	173.767	69.8665	173.778	Russia	Europe & Central Asia	Eastern Europe	Upper middle income	Developing Economies	232.364	167.587	0	0	12	0.0716047	0	NaN	NaN	0	0.837678	0	0	4.49294	6.26477
2339	69.7689	173.29	69.6601	173.477	69.7663	173.398	69.77	173.191	69.7797	173.394	Russia	Europe & Central Asia	Eastern Europe	Upper middle income	Developing Economies	49.3633	34.3263	0	66	37	1.07789	0	NaN	0	0	0.837678	0.47126	0.123616	1.84675	1.81307
2340	69.9669	172.259	69.9327	172.209	69.9603	172.271	69.9667	172.171	69.9698	172.227	Russia	Europe & Central Asia	Eastern Europe	Upper middle income	Developing Economies	8.29393	8.20181	0	0	0	0	0	NaN	NaN	NaN	0.836635	0	0	2.64882	0.724038
2341	69.9825	171.967	69.9623	171.925	69.979	171.994	69.9846	171.939	69.983	171.965	Russia	Europe & Central Asia	Eastern Europe	Upper middle income	Developing Economies	2.95898	2.57933	0	4	0	0	0	NaN	0	NaN	0.836635	0	0	0.829424	0.227697
2344	69.7635	170.612	69.79	170.665	69.8374	170.575	69.7621	170.627	69.8054	170.566	Russia	Europe & Central Asia	Eastern Europe	Upper middle income	Developing Economies	15.5179	6.27455	30	42	116	18.4874	0	0	0	0	0.972066	5.97758	2.08756	2.18275	0.553903
2345	69.3562	170.784	69.4048	170.874	69.3939	170.763	69.3629	170.828	69.3556	170.779	Russia	Europe & Central Asia	Eastern Europe	Upper middle income	Developing Economies	13.0875	7.68541	0	16	0	0	0	NaN	0	NaN	1.04405	0	0	2.66058	0.67845
2347	68.9256	170.635	68.7212	170.822	68.9602	170.792	68.7983	170.156	68.9224	170.617	Russia	Europe & Central Asia	Eastern Europe	Upper middle income	Developing Economies	362.104	188.158	0	144	111	0.589931	42.8281	NaN	80	5	1.10336	186.451	69.3509	70.0512	16.6101
2348	68.7898	169.958	68.7491	170.021	68.7907	170.06	68.7839	169.938	68.7932	169.976	Russia	Europe & Central Asia	Eastern Europe	Upper middle income	Developing Economies	12.8261	5.45691	0	0	0	0	0.00267382	NaN	NaN	NaN	1.10336	5.45691	2.06008	2.06008	0.481724
2349	68.874	169.42	68.8722	169.407	68.8641	169.413	68.8793	169.412	68.8723	169.424	Russia	Europe & Central Asia	Eastern Europe	Upper middle income	Developing Economies	NaN	0.275741	0	0	0	0	0	NaN	NaN	NaN	1.10336	NaN	0	0.0994399	0.0243418
2351	69.423	168.244	69.4234	168.203	69.3987	168.224	69.4338	168.242	69.4094	168.24	Russia	Europe & Central Asia	Eastern Europe	Upper middle income	Developing Economies	3.63958	3.41908	0	0	0	0	0	NaN	NaN	NaN	0.907106	0	0	1.16156	0.301828
2353	69.505	166.725	69.3644	166.496	69.4772	166.93	69.4973	166.497	69.5138	166.706	Russia	Europe & Central Asia	Eastern Europe	Upper middle income	Developing Economies	139.231	100.289	12	44	12	0.119654	15.5168	0	0	0	0.987873	27.5133	2.00113	9.17428	4.25257
2357	69.6246	161.233	68.798	161.333	69.5904	162.146	69.7742	159.847	69.6467	161.962	Russia	Europe & Central Asia	Eastern Europe	Upper middle income	Developing Economies	4108.21	2130.27	164	225	232	0.108906	109.808	9	28	13	1.19738	1966.66	247.485	267.055	142.334
2361	70.8613	153.691	70.2047	154.767	70.8859	153.938	70.8221	152.514	70.8648	153.6	Russia	Europe & Central Asia	Eastern Europe	Upper middle income	Developing Economies	2060.24	1585.81	16	118	101	0.06369	7.93522	0	0	0	1.68613	819.415	107.308	207.862	105.956
2362	70.8362	152.388	70.7779	152.343	70.8271	152.471	70.8374	152.379	70.8322	152.429	Russia	Europe & Central Asia	Eastern Europe	Upper middle income	Developing Economies	11.3653	8.26439	0	0	0	0	0	NaN	NaN	NaN	1.24944	0	0	0.415623	0.265774
2363	71.4258	151.144	70.8169	148.917	70.8871	152.14	71.662	148.998	71.4197	151.255	Russia	Europe & Central Asia	Eastern Europe	Upper middle income	Developing Economies	7115.62	4866.79	8	101	211	0.0433551	302.518	0	10	24	1.17444	4079.82	184.397	218.742	156.511
2370	71.5063	139.95	71.3064	139.943	71.5071	140.084	71.4547	139.788	71.5016	139.907	Russia	Europe & Central Asia	Eastern Europe	Upper middle income	Developing Economies	115.751	74.3248	0	0	0	0	0.395488	NaN	NaN	NaN	2.46595	13.5473	3.19789	15.234	4.39189
2371	71.1151	138.098	71.0199	139.198	71.4334	139.157	71.0146	137.845	71.3655	138.268	Russia	Europe & Central Asia	Eastern Europe	Upper middle income	Developing Economies	1684.88	1132.49	0	0	0	0	13.3834	NaN	NaN	NaN	2.0729	385.846	88.9462	238.983	66.9194
2372	71.4108	134.744	70.7974	136.21	71.5331	136.797	71.3638	134.426	71.6066	135.519	Russia	Europe & Central Asia	Eastern Europe	Upper middle income	Developing Economies	4188.23	2730.65	34	207	212	0.0776373	2.96457	0	0	0	2.0729	49.9069	11.3518	601.072	161.355
2373	71.2311	131.985	71.1025	132.531	71.2889	132.013	71.0199	131.783	71.1244	131.777	Russia	Europe & Central Asia	Eastern Europe	Upper middle income	Developing Economies	414.688	263.115	20	0	0	0	2.89567	0	NaN	NaN	1.45185	185.668	42.5841	57.9717	15.4794
2374	70.8077	131.522	70.7746	131.766	70.8565	131.618	70.7871	131.474	70.8139	131.518	Russia	Europe & Central Asia	Eastern Europe	Upper middle income	Developing Economies	46.7991	37.6762	0	0	0	0	0	NaN	NaN	NaN	1.45185	33.1937	2.62182	2.98611	2.04733
2377	71.0815	130.013	70.9717	129.883	71.0717	130.12	71.0652	129.744	71.0912	129.885	Russia	Europe & Central Asia	Eastern Europe	Upper middle income	Developing Economies	89.0631	51.5108	0	30	10	0.194134	2.00562	NaN	0	0	1.48741	36.4594	4.14407	5.44178	2.7991
2378	71.1045	129.822	71.1342	129.668	71.0753	129.717	71.1539	129.778	71.0887	129.831	Russia	Europe & Central Asia	Eastern Europe	Upper middle income	Developing Economies	30.7706	23.2885	16	18	15	0.644096	0.0541995	0	0	0	1.48741	18.2362	1.63135	1.97192	1.2655
2379	71.8733	128.676	71.8695	128.597	71.8558	128.682	71.8919	128.588	71.8798	128.661	Russia	Europe & Central Asia	Eastern Europe	Upper middle income	Developing Economies	6.72352	4.52877	8	8	4	0.883243	0.377366	0	0	0	1.11291	2.47567	0.165774	0.298406	0.246094
2380	71.9972	129.23	71.874	127.194	71.8931	128.588	72.9442	121.834	73.5094	127.897	Russia	Europe & Central Asia	Eastern Europe	Upper middle income	Developing Economies	21059.7	14590.5	55	130	187	0.0128165	1572.88	0	0	0	1.23196	10589.7	676.978	932.968	792.85
2381	73.1272	119.48	72.9915	119.772	72.9781	120.517	73.0801	119.183	73.1826	119.702	Russia	Europe & Central Asia	Eastern Europe	Upper middle income	Developing Economies	432.457	205.055	0	0	0	0	36.798	NaN	NaN	NaN	1.62577	85.5528	4.35376	12.299	11.1427
2388	73.4402	109.814	73.4341	109.829	73.4425	109.838	73.4348	109.78	73.4377	109.793	Russia	Europe & Central Asia	Eastern Europe	Upper middle income	Developing Economies	0.893684	NaN	NaN	NaN	NaN	NaN	NaN	NaN	NaN	NaN	1.62577	NaN	NaN	NaN	NaN
2389	73.3898	109.271	73.3721	109.364	73.401	109.306	73.3853	109.255	73.3893	109.267	Russia	Europe & Central Asia	Eastern Europe	Upper middle income	Developing Economies	4.19965	2.36503	0	0	0	0	0.0273198	NaN	NaN	NaN	1.51087	2.36503	0.0482444	0.0482444	0.0999549
2390	73.2284	108.21	73.1992	108.209	73.2045	108.273	73.2355	108.147	73.2316	108.203	Russia	Europe & Central Asia	Eastern Europe	Upper middle income	Developing Economies	7.22648	NaN	NaN	NaN	NaN	NaN	0	NaN	NaN	NaN	1.51087	NaN	NaN	NaN	NaN
2391	72.9178	106.172	72.8379	107.03	72.979	106.221	72.9051	106.168	72.9353	106.163	Russia	Europe & Central Asia	Eastern Europe	Upper middle income	Developing Economies	126.471	58.6211	0	4	1	0.0170587	0.014022	NaN	0	0	1.51087	4.58082	0.0426171	0.276966	2.47754
2392	72.8686	105.92	72.8535	105.942	72.8636	105.969	72.863	105.881	72.8695	105.909	Russia	Europe & Central Asia	Eastern Europe	Upper middle income	Developing Economies	0.0115876	1.12451	0	0	0	0	0	NaN	NaN	NaN	0.924375	0	0	0.0143071	0.0475261
2393	72.763	104.961	72.4343	103.439	72.6768	105.172	72.7726	104.938	72.713	105.135	Russia	Europe & Central Asia	Eastern Europe	Upper middle income	Developing Economies	409.384	178.732	0	0	0	0	0.0141971	NaN	NaN	NaN	0.924375	144.602	1.19636	1.60023	7.55388
2394	72.7795	105.131	72.8361	105.235	72.7979	105.053	72.8323	105.499	72.7875	105.448	Russia	Europe & Central Asia	Eastern Europe	Upper middle income	Developing Economies	64.4003	48.0453	0	26	5	0.104068	0.0636553	NaN	0	0	0.924375	43.7742	0.605006	0.66607	2.03057
2395	73.5716	107.273	73.5985	106.859	73.4931	107.062	73.6181	107.446	73.5339	107.204	Russia	Europe & Central Asia	Eastern Europe	Upper middle income	Developing Economies	119.297	17.9616	0	28	14	0.779439	0	NaN	0	0	0.924375	0.00013385	2.27586e-06	0.242371	0.759125
2413	76.5155	107.177	76.4724	107.215	76.5158	107.33	76.5067	107.099	76.5207	107.226	Russia	Europe & Central Asia	Eastern Europe	Upper middle income	Developing Economies	15.5332	9.00141	0	18	0	0	0	NaN	0	NaN	0.924375	0	0	0.140793	0.380433
2415	76.5479	106.475	76.5473	106.395	76.5358	106.467	76.5508	106.468	76.5474	106.475	Russia	Europe & Central Asia	Eastern Europe	Upper middle income	Developing Economies	0.00797532	1.31258	0	0	0	0	0	NaN	NaN	NaN	0.924375	0	0	0.0128653	0.0554744
2416	76.5869	106.456	76.5919	106.403	76.5821	106.429	76.587	106.457	76.5815	106.443	Russia	Europe & Central Asia	Eastern Europe	Upper middle income	Developing Economies	0.00451729	0.79846	0	0	0	0	0	NaN	NaN	NaN	0.924375	NaN	0	0.00732231	0.0337458
2417	76.5913	106.515	76.5977	106.489	76.5899	106.5	76.5968	106.526	76.5917	106.521	Russia	Europe & Central Asia	Eastern Europe	Upper middle income	Developing Economies	0.532306	NaN	NaN	NaN	NaN	NaN	NaN	NaN	NaN	NaN	0.924375	NaN	NaN	NaN	NaN
2418	77.083	104.465	77.0867	104.262	77.0733	104.458	77.1163	104.443	77.0881	104.481	Russia	Europe & Central Asia	Eastern Europe	Upper middle income	Developing Economies	12.7533	4.04576	0	0	0	0	3.12895	NaN	NaN	NaN	0.870698	4.02502	0.00268945	0.00288351	0.170989
2419	77.3417	102.058	77.3253	102.31	77.3669	102.292	77.3386	102.059	77.3684	102.239	Russia	Europe & Central Asia	Eastern Europe	Upper middle income	Developing Economies	15.6903	3.57694	0	0	0	0	1.12076	NaN	NaN	NaN	1.03136	3.38842	0.0753317	0.0770616	0.151175
2420	76.6762	101.214	76.6566	101.401	76.6992	101.306	76.6764	101.209	76.6937	101.27	Russia	Europe & Central Asia	Eastern Europe	Upper middle income	Developing Economies	8.75958	4.13115	0	0	0	0	0	NaN	NaN	NaN	1.2824	0	0	0.0501724	0.174597
2422	76.0046	99.9215	75.9777	100.369	76.0318	99.9008	75.922	99.9483	76.0229	99.8937	Russia	Europe & Central Asia	Eastern Europe	Upper middle income	Developing Economies	71.2471	46.3975	0	0	0	0	0	NaN	NaN	NaN	1.31617	0	0	0.574888	1.96093
2423	76.1165	99.7537	75.7862	99.5043	76.1207	99.7984	76.083	99.5326	76.1111	99.6495	Russia	Europe & Central Asia	Eastern Europe	Upper middle income	Developing Economies	121.954	103.063	0	0	0	0	1.01009	NaN	NaN	NaN	1.31617	20.6761	0	NaN	4.3558
2438	73.9078	86.6199	73.5878	86.3788	74.0782	86.8319	73.8817	86.53	74.0297	86.5078	Russia	Europe & Central Asia	Eastern Europe	Upper middle income	Developing Economies	225.357	101.573	0	0	0	0	10.8804	NaN	NaN	NaN	1.93254	67.6097	0.406015	0.679266	4.29286
2439	73.7524	84.8424	73.7277	84.8318	73.726	84.9966	73.754	84.8294	73.7461	84.9325	Russia	Europe & Central Asia	Eastern Europe	Upper middle income	Developing Economies	6.52946	3.88994	0	0	0	0	0.0192329	NaN	NaN	NaN	1.40519	3.88994	0.0381408	0.0381408	0.164403
2443	73.4254	80.6774	73.4342	80.7286	73.4322	80.6645	73.4241	80.6863	73.4272	80.6701	Russia	Europe & Central Asia	Eastern Europe	Upper middle income	Developing Economies	0.00179037	0.407548	0	0	0	0	0	NaN	NaN	NaN	1.1678	0	0	0.00416738	0.0172245
2444	73.4107	80.6538	73.405	80.6795	73.4176	80.6856	73.4088	80.653	73.4145	80.6651	Russia	Europe & Central Asia	Eastern Europe	Upper middle income	Developing Economies	0.00116468	NaN	NaN	NaN	NaN	NaN	0	NaN	NaN	NaN	1.1678	NaN	NaN	NaN	NaN
2445	73.2403	80.661	73.2386	80.7003	73.2428	80.663	73.2379	80.6604	73.2415	80.6619	Russia	Europe & Central Asia	Eastern Europe	Upper middle income	Developing Economies	0.354959	NaN	NaN	NaN	NaN	NaN	NaN	NaN	NaN	NaN	1.1678	NaN	NaN	NaN	NaN
2446	73.1942	80.6479	73.2043	80.7545	73.2215	80.6827	73.1895	80.6474	73.1995	80.6475	Russia	Europe & Central Asia	Eastern Europe	Upper middle income	Developing Economies	5.49686	1.61132	0	0	0	0	0.0446632	NaN	NaN	NaN	1.18549	1.11423	0.0101808	0.0147349	0.0681005
2450	72.3754	81.1294	72.3805	81.1334	72.3904	81.0849	72.3717	81.1806	72.3753	81.12	Russia	Europe & Central Asia	Eastern Europe	Upper middle income	Developing Economies	0.000703328	0.525001	0	0	0	0	0	NaN	NaN	NaN	1.18549	0.525001	0.00636019	0.00636019	0.0221884
2455	71.8941	82.7991	71.9004	82.8193	71.9022	82.7848	71.8961	82.8522	71.8923	82.8071	Russia	Europe & Central Asia	Eastern Europe	Upper middle income	Developing Economies	1.26784	NaN	NaN	NaN	NaN	NaN	NaN	NaN	NaN	NaN	1.18549	NaN	NaN	NaN	NaN
2457	71.7208	83.456	71.7372	83.4885	71.7735	83.4586	71.7154	83.4876	71.7348	83.4157	Russia	Europe & Central Asia	Eastern Europe	Upper middle income	Developing Economies	8.38419	8.22139	0	0	0	0	0.528842	NaN	NaN	NaN	1.1732	1.83934	0.0550077	0.248761	0.347466
2460	71.0612	83.2102	71.071	83.2945	71.1227	83.2706	71.0514	83.2978	71.0934	83.1841	Russia	Europe & Central Asia	Eastern Europe	Upper middle income	Developing Economies	18.4699	13.7471	3	0	1	0.0727427	0.192492	0	NaN	0	1.23154	1.21224	0.0368114	0.475261	0.581002
2461	70.9603	83.3267	69.7461	83.9381	70.9451	83.4611	70.9988	82.1915	71	82.9641	Russia	Europe & Central Asia	Eastern Europe	Upper middle income	Developing Economies	3000.83	1678.75	3	206	10	0.00595682	218.382	3	142	0	1.23154	1276.7	40.9994	53.7685	70.9501
2465	71.8317	81.2818	71.7974	80.981	71.7892	81.2944	71.8989	81.1056	71.8323	81.2874	Russia	Europe & Central Asia	Eastern Europe	Upper middle income	Developing Economies	76.786	47.9162	0	0	0	0	0	NaN	NaN	NaN	1.1732	20.5565	0.861653	1.90986	2.02511
2466	72.3769	78.4903	72.3195	78.4552	72.3758	78.6076	72.341	78.1881	72.3782	78.3447	Russia	Europe & Central Asia	Eastern Europe	Upper middle income	Developing Economies	50.7704	34.7364	3	16	7	0.201518	4.99532	0	0	0	1.29148	34.7364	2.70885	2.70885	20.0148
2472	71.3401	77.9388	71.3657	77.8774	71.3497	77.8759	71.3646	77.9366	71.3426	77.9661	Russia	Europe & Central Asia	Eastern Europe	Upper middle income	Developing Economies	4.13813	3.92147	0	2	0	0	0	NaN	0	NaN	1.04888	0	0	0.352484	3.46733
2474	70.9311	78.9553	70.9082	79.0631	70.9327	79.0419	70.8854	78.9719	70.9142	78.8978	Russia	Europe & Central Asia	Eastern Europe	Upper middle income	Developing Economies	16.665	12.3763	0	0	0	0	0	NaN	NaN	NaN	1.24931	0.078156	0	1.24598	10.943
2475	70.9041	78.3774	70.8708	78.3318	70.8918	78.4	70.9283	78.2866	70.9243	78.3485	Russia	Europe & Central Asia	Eastern Europe	Upper middle income	Developing Economies	12.9892	5.26852	0	2	0	0	0	NaN	0	NaN	1.24931	5.18125	0.543544	0.552564	4.65839
2476	70.9513	78.164	70.6812	77.9644	70.9308	78.26	70.9432	78.0621	70.9505	78.1813	Russia	Europe & Central Asia	Eastern Europe	Upper middle income	Developing Economies	114.522	83.2041	0	2	0	0	0	NaN	0	NaN	1.24931	46.6314	5.55221	10.2625	73.5684
2480	71.1755	76.9478	70.7555	76.9772	71.1599	77.1986	71.1898	76.5645	71.1769	77.0299	Russia	Europe & Central Asia	Eastern Europe	Upper middle income	Developing Economies	534.203	364.91	1	185	90	0.246636	3.40696	0	44	22	1.02278	32.3225	3.54953	45.296	322.651
2481	71.2094	76.0645	71.0746	75.7711	71.1973	76.3734	71.2411	75.7267	71.2113	76.1329	Russia	Europe & Central Asia	Eastern Europe	Upper middle income	Developing Economies	209.649	114.451	0	14	5	0.0436868	0	NaN	0	0	0.912518	43.0666	5.45576	14.7518	101.197
2482	71.282	75.5455	71.2009	75.211	71.2415	75.726	71.2896	75.4565	71.2808	75.5657	Russia	Europe & Central Asia	Eastern Europe	Upper middle income	Developing Economies	75.3149	47.8665	0	12	2	0.0417829	0	NaN	0	0	0.912518	13.6302	1.72388	6.75455	42.3231
2483	71.5275	75.5037	71.5142	75.2891	71.452	75.3517	71.5798	75.4141	71.5221	75.5083	Russia	Europe & Central Asia	Eastern Europe	Upper middle income	Developing Economies	53.7154	39.0605	0	20	11	0.281614	0.322379	NaN	6	3	0.912518	11.2174	1.35012	4.98351	34.537
2484	71.6574	75.465	71.6709	75.2799	71.5862	75.416	71.7063	75.3175	71.6493	75.4794	Russia	Europe & Central Asia	Eastern Europe	Upper middle income	Developing Economies	43.01	26.0897	0	18	2	0.0766585	0	NaN	0	0	0.912518	5.334	0.654339	3.60044	23.0683
2498	70.3762	74.1177	70.3777	74.1395	70.3992	74.1704	70.3604	74.1053	70.3786	74.1195	Russia	Europe & Central Asia	Eastern Europe	Upper middle income	Developing Economies	1.16077	NaN	NaN	NaN	NaN	NaN	0	NaN	NaN	NaN	0.807892	NaN	NaN	NaN	NaN
2499	69.9863	73.7324	70.0185	73.8216	70.035	73.7694	69.9606	73.7531	69.9916	73.7286	Russia	Europe & Central Asia	Eastern Europe	Upper middle income	Developing Economies	13.5932	8.69734	1	85	42	4.82906	0	0	0	0	0.933453	4.08129	0.49835	1.01148	7.69012
2500	69.7971	73.5818	69.7884	73.6023	69.8155	73.6444	69.7718	73.5564	69.796	73.5753	Russia	Europe & Central Asia	Eastern Europe	Upper middle income	Developing Economies	3.87939	0.174295	0	0	0	0	0.0197541	NaN	NaN	NaN	0.933453	0.109002	0.017479	0.0246638	0.15411
2501	69.5998	73.6606	69.5997	73.6807	69.6177	73.6364	69.5817	73.7123	69.6007	73.6576	Russia	Europe & Central Asia	Eastern Europe	Upper middle income	Developing Economies	1.80679	0.116192	0	2	0	0	0	NaN	0	NaN	0.933453	0.116192	0.0121663	0.0121663	0.102736
2502	69.0791	74.7259	69.1512	74.816	69.1117	74.6359	69.1547	75.1707	69.0748	74.8291	Russia	Europe & Central Asia	Eastern Europe	Upper middle income	Developing Economies	90.892	50.0006	0	94	39	0.77999	10.877	NaN	46	23	1.19694	42.1896	5.17453	6.04648	44.2101
2503	69.22	75.4164	69.2375	75.3833	69.2123	75.3538	69.2379	75.4547	69.2205	75.4232	Russia	Europe & Central Asia	Eastern Europe	Upper middle income	Developing Economies	4.59778	0.708438	0	6	1	1.41156	0	NaN	0	0	1.19694	0.000778716	7.29791e-05	0.0769769	0.626395
2504	69.237	75.9599	69.3188	75.7674	69.2504	75.6211	69.2423	76.0361	69.2328	75.7919	Russia	Europe & Central Asia	Eastern Europe	Upper middle income	Developing Economies	76.1388	40.3685	0	42	20	0.495436	0	NaN	0	0	1.19694	0	0	4.64802	35.6935
2505	69.1758	76.2768	69.1808	76.2957	69.1958	76.2236	69.1663	76.3382	69.1767	76.2694	Russia	Europe & Central Asia	Eastern Europe	Upper middle income	Developing Economies	2.76354	0.143259	0	0	0	0	0	NaN	NaN	NaN	1.19694	0	0	0.0148812	0.126668
2506	69.133	76.417	69.2274	76.5848	69.1654	76.3426	69.1335	76.6899	69.1235	76.4434	Russia	Europe & Central Asia	Eastern Europe	Upper middle income	Developing Economies	89.9719	54.7864	0	58	31	0.565833	0	NaN	0	0	1.19694	0.0444938	0.0048403	6.59571	48.4417
2507	69.0475	76.8252	69.1941	77.1343	69.1276	76.7306	68.9671	77.2526	69.0384	76.8274	Russia	Europe & Central Asia	Eastern Europe	Upper middle income	Developing Economies	287.897	226.194	1	80	258	1.14061	0.621527	0	12	6	1.19694	12.4052	1.48831	28.0114	199.999
2508	68.9124	77.3672	68.9522	77.5185	68.9663	77.2555	68.9135	77.4339	68.9122	77.3617	Russia	Europe & Central Asia	Eastern Europe	Upper middle income	Developing Economies	31.3268	19.8323	0	36	32	1.61353	0	NaN	0	0	1.19694	16.6765	1.94329	2.26953	17.5355
2509	68.6316	77.7013	68.5972	77.9419	68.637	77.7261	68.4959	77.9531	68.5093	77.7908	Russia	Europe & Central Asia	Eastern Europe	Upper middle income	Developing Economies	91.0918	70.3974	0	20	18	0.255691	5.93097	NaN	0	0	1.07689	26.8603	3.00902	8.6073	62.2448
2510	68.4506	77.8681	68.4393	77.9631	68.471	77.9437	68.3575	78.0424	68.4517	77.8601	Russia	Europe & Central Asia	Eastern Europe	Upper middle income	Developing Economies	26.3359	23.3701	0	0	19	0.813003	1.08669	NaN	NaN	0	1.07689	5.02792	0.579607	2.63463	20.6637
2511	68.3155	78.0484	68.3052	78.123	68.3339	78.0807	68.2824	78.1247	68.3122	78.047	Russia	Europe & Central Asia	Eastern Europe	Upper middle income	Developing Economies	7.65048	4.88132	0	4	0	0	0	NaN	0	NaN	1.07689	4.88132	0.613221	0.613221	4.31602
2512	67.6558	77.836	67.9168	78.5264	68.2503	78.1688	67.6359	78.8304	67.7661	77.4627	Russia	Europe & Central Asia	Eastern Europe	Upper middle income	Developing Economies	1931.68	1535.2	1	335	767	0.499611	87.8892	0	118	60	1.00707	716.969	88.6118	185.271	1357.41
2513	67.5913	78.744	67.1975	79.5346	67.635	78.8341	67.5363	78.5284	67.5484	78.455	Russia	Europe & Central Asia	Eastern Europe	Upper middle income	Developing Economies	539.326	289.219	58	420	3369	11.6486	1.4014	0	12	5	1.00707	262.453	36.4215	39.4571	255.725
2514	67.5627	77.8555	67.1392	78.0187	67.5344	78.0467	67.6231	77.5983	67.6148	77.6505	Russia	Europe & Central Asia	Eastern Europe	Upper middle income	Developing Economies	429.589	250.942	2	120	46	0.183309	116.678	1	0	3	1.00707	164.785	75.413	107.259	221.881
2515	67.9117	77.2663	67.8641	77.1664	67.8351	77.1281	67.9183	77.2368	67.8841	77.3035	Russia	Europe & Central Asia	Eastern Europe	Upper middle income	Developing Economies	23.0753	14.9714	0	6	40	2.67176	9.38602	NaN	6	27	1.00707	14.9714	10.5684	10.5684	13.2376
2516	67.9782	77.202	67.9732	77.1879	67.9623	77.1954	67.9829	77.1863	67.9756	77.204	Russia	Europe & Central Asia	Eastern Europe	Upper middle income	Developing Economies	NaN	NaN	NaN	NaN	NaN	NaN	0	NaN	NaN	NaN	0.949414	NaN	NaN	NaN	NaN
2517	68.498	77.2804	68.3933	76.5996	68.2662	77.1239	68.6005	76.9404	68.4778	77.327	Russia	Europe & Central Asia	Eastern Europe	Upper middle income	Developing Economies	585.51	449.142	1	28	39	0.0868323	0.870252	0	0	0	0.949414	305.028	135.555	197.781	397.128
2518	68.9129	75.7864	68.8918	75.778	68.9359	75.9271	68.9038	75.6739	68.9248	75.7555	Russia	Europe & Central Asia	Eastern Europe	Upper middle income	Developing Economies	18.6488	16.9409	0	0	0	0	0.309506	NaN	NaN	NaN	1.19694	16.9409	8.4555	8.4555	14.979
2519	68.8069	74.9106	68.7545	74.949	68.8136	74.9666	68.7856	74.7847	68.803	74.8846	Russia	Europe & Central Asia	Eastern Europe	Upper middle income	Developing Economies	23.1418	19.6452	0	0	0	0	0.311374	NaN	NaN	NaN	1.19694	17.9317	12.4697	13.5702	17.3701
2520	68.2947	74.4564	68.2975	74.4703	68.3144	74.4254	68.278	74.5104	68.2965	74.4497	Russia	Europe & Central Asia	Eastern Europe	Upper middle income	Developing Economies	1.59763	0.454083	0	0	0	0	0	NaN	NaN	NaN	0.691603	0.454083	0.339982	0.339982	0.401497
2521	68.0675	74.7359	68.0737	74.7474	68.0894	74.7328	68.0449	74.7734	68.0696	74.7332	Russia	Europe & Central Asia	Eastern Europe	Upper middle income	Developing Economies	1.93643	NaN	NaN	NaN	NaN	NaN	0	NaN	NaN	NaN	0.962141	NaN	NaN	NaN	NaN
2524	67.727	74.7675	67.7271	74.7942	67.7489	74.7861	67.7111	74.762	67.7226	74.7624	Russia	Europe & Central Asia	Eastern Europe	Upper middle income	Developing Economies	2.29205	2.06506	0	0	11	5.32671	0	NaN	NaN	0	0.962141	0	0	1.29699	1.82591
2525	67.0501	73.8772	67.0435	73.91	67.067	73.9224	67.0049	73.8819	67.0475	73.8734	Russia	Europe & Central Asia	Eastern Europe	Upper middle income	Developing Economies	5.72801	3.56474	0	0	0	0	0	NaN	NaN	NaN	0.962141	0.104182	0.0614058	2.23272	3.15191
2526	66.9273	73.621	66.9285	73.6625	66.9427	73.7023	66.9011	73.6071	66.9319	73.6237	Russia	Europe & Central Asia	Eastern Europe	Upper middle income	Developing Economies	5.07681	2.95705	0	0	0	0	0	NaN	NaN	NaN	0.962141	2.95705	1.83474	1.83474	2.6146
2528	66.6485	72.9171	66.562	73.4633	66.7038	72.9852	66.6246	72.835	66.6533	72.9244	Russia	Europe & Central Asia	Eastern Europe	Upper middle income	Developing Economies	144.819	101.977	3	30	3455	33.8803	0.0142909	0	0	0	0.691603	90.3569	67.4234	74.6753	90.1668
2530	66.2322	72.0745	65.6574	72.5982	66.3036	72.3467	66.2957	71.7211	66.273	72.2332	Russia	Europe & Central Asia	Eastern Europe	Upper middle income	Developing Economies	1027.07	709.087	41	202	143	0.201668	1.06398	0	0	0	0.691603	468.42	327.78	480.683	626.969
2531	66.3156	71.5668	66.3069	71.4715	66.3048	71.6873	66.319	71.5542	66.317	71.6225	Russia	Europe & Central Asia	Eastern Europe	Upper middle income	Developing Economies	0.0977383	3.07404	1	93	34	11.0604	0	0	0	0	0.691603	1.4266	0.990067	1.99976	2.71804
2532	66.5418	70.2543	66.7711	68.7996	66.3905	70.0306	66.9397	71.3216	66.6376	71.585	Russia	Europe & Central Asia	Eastern Europe	Upper middle income	Developing Economies	4102.29	2317.12	14	1913	3172	1.36894	63.7441	0	66	42	2.54533	809.891	87.0647	244.69	2048.78
2533	67.066	72.0222	67.0964	71.4431	66.9698	71.3948	67.111	71.9078	66.9046	71.7456	Russia	Europe & Central Asia	Eastern Europe	Upper middle income	Developing Economies	418.1	354.933	1	596	304	0.856499	0.932752	0	0	0	0.691603	223.739	23.0622	36.1142	313.829
2534	67.3877	72.4464	67.3894	72.2015	67.3296	72.2208	67.4152	72.418	67.312	72.3916	Russia	Europe & Central Asia	Eastern Europe	Upper middle income	Developing Economies	79.6846	72.5168	0	2	6	0.0827395	0	NaN	0	0	0.691603	0.66211	0.0598372	7.18746	64.1188
2535	67.561	72.5561	67.5421	72.3692	67.467	72.4158	67.5793	72.5195	67.5103	72.5445	Russia	Europe & Central Asia	Eastern Europe	Upper middle income	Developing Economies	58.0478	53.7894	0	0	4	0.0743641	0	NaN	NaN	0	0.691603	0.659105	0.0595929	5.23469	47.5601
2536	67.6033	72.7053	67.6389	72.7236	67.6049	72.6376	67.6672	72.8573	67.6332	72.8613	Russia	Europe & Central Asia	Eastern Europe	Upper middle income	Developing Economies	26.925	24.5883	0	30	19	0.772726	0	NaN	0	0	0.962141	1.30158	0.11856	2.4281	21.7408
2537	67.6889	72.9439	67.7039	72.939	67.6958	72.9309	67.7133	72.9581	67.6937	72.9691	Russia	Europe & Central Asia	Eastern Europe	Upper middle income	Developing Economies	2.29282	2.2133	0	4	2	0.90363	0	NaN	0	0	0.962141	0	0	0.206717	1.95698
2538	67.9375	73.186	67.9158	73.0406	67.8288	73.108	67.9463	73.1753	67.8576	73.1911	Russia	Europe & Central Asia	Eastern Europe	Upper middle income	Developing Economies	50.3726	39.2614	0	4	1	0.0254703	0	NaN	0	0	0.962141	0	0	4.53932	34.7146
2539	67.9621	73.1603	67.9568	73.0459	67.96	73.1631	67.9963	73.111	67.9645	73.1591	Russia	Europe & Central Asia	Eastern Europe	Upper middle income	Developing Economies	10.0367	6.75181	0	0	22	3.25839	0	NaN	NaN	0	0.691603	0	0	0.875389	5.96989
2540	68.0133	73.0884	68.0122	73.0538	68.0073	73.0957	68.0235	73.0757	68.0151	73.0881	Russia	Europe & Central Asia	Eastern Europe	Upper middle income	Developing Economies	0.0151009	1.17244	0	0	0	0	0	NaN	NaN	NaN	0.691603	0	0	0.116605	1.03666
2541	68.1509	73.1026	68.1437	73.0538	68.1239	73.0597	68.1729	73.0878	68.1483	73.1019	Russia	Europe & Central Asia	Eastern Europe	Upper middle income	Developing Economies	4.82066	4.02168	0	0	0	0	0	NaN	NaN	NaN	0.691603	0	0	0.434404	3.55594
2542	68.2617	73.195	68.2876	73.1791	68.2474	73.1389	68.2812	73.2156	68.2597	73.1925	Russia	Europe & Central Asia	Eastern Europe	Upper middle income	Developing Economies	6.39435	5.59155	0	6	6	1.07305	0	NaN	0	0	0.691603	0	0	0.573635	4.94401
2544	68.7176	73.0886	68.7062	73.0962	68.662	73.2262	68.7521	72.968	68.7139	73.1123	Russia	Europe & Central Asia	Eastern Europe	Upper middle income	Developing Economies	8.15162	5.21369	0	2	66	12.659	0	NaN	0	0	0.691603	5.21369	0.503932	0.503932	4.6099
2545	69.3825	72.5586	69.3371	71.9502	69.3746	72.5514	69.4207	72.6071	69.418	72.6055	Russia	Europe & Central Asia	Eastern Europe	Upper middle income	Developing Economies	55.9073	37.9934	0	76	46	1.21074	0.908507	NaN	0	0	0.933453	37.9934	4.3067	4.3067	33.5935
2546	69.6625	72.5376	69.6751	72.5326	69.6458	72.4966	69.6905	72.5604	69.6577	72.5388	Russia	Europe & Central Asia	Eastern Europe	Upper middle income	Developing Economies	2.69901	2.63328	0	4	2	0.759509	0	NaN	0	0	0.933453	0	0	0.243377	2.32833
2550	70.6045	72.6773	70.6104	72.4728	70.5954	72.6822	70.6173	72.6794	70.6062	72.6795	Russia	Europe & Central Asia	Eastern Europe	Upper middle income	Developing Economies	8.88441	7.39697	0	0	0	0	0	NaN	NaN	NaN	0.807892	0	0	0.801049	6.54034
2553	71.1508	72.4842	70.9462	71.8164	71.1241	72.5657	71.2127	72.2226	71.1444	72.5492	Russia	Europe & Central Asia	Eastern Europe	Upper middle income	Developing Economies	267.458	205.216	0	12	65	0.31674	2.41308	NaN	2	1	0.966493	203.209	22.2957	22.4983	181.45
2554	71.289	72.0396	71.2912	71.7259	71.2814	72.057	71.3979	71.9005	71.3408	72.0055	Russia	Europe & Central Asia	Eastern Europe	Upper middle income	Developing Economies	79.7825	62.5439	0	4	64	1.02328	1.08616	NaN	2	22	0.966493	62.5439	7.04157	7.04157	55.3008
2555	71.5146	71.8388	71.5126	71.8259	71.5072	71.8256	71.5172	71.8377	71.5129	71.8406	Russia	Europe & Central Asia	Eastern Europe	Upper middle income	Developing Economies	0.281277	NaN	NaN	NaN	NaN	NaN	NaN	NaN	NaN	NaN	0.966493	NaN	NaN	NaN	NaN
2556	71.5513	71.9734	71.6461	71.8394	71.5182	71.8368	71.6658	72.1709	71.5947	72.1357	Russia	Europe & Central Asia	Eastern Europe	Upper middle income	Developing Economies	117.132	93.0126	0	6	3	0.0322537	2.61403	NaN	4	2	0.966493	91.5068	9.44081	9.49886	82.241
2557	71.8716	72.4112	71.8922	72.3339	71.8557	72.3234	71.9203	72.4922	71.8802	72.4477	Russia	Europe & Central Asia	Eastern Europe	Upper middle income	Developing Economies	18.2462	14.2596	0	14	14	0.981792	0	NaN	0	0	1.2672	14.2596	1.6386	1.6386	12.6083
2558	72.126	72.7004	72.1366	72.5959	72.0902	72.6304	72.1763	72.6932	72.1115	72.7008	Russia	Europe & Central Asia	Eastern Europe	Upper middle income	Developing Economies	20.3965	15.7886	0	14	15	0.950055	0.0987513	NaN	2	3	1.2672	11.2534	1.12595	1.61114	13.9601
2559	72.2576	72.8385	72.2598	72.7458	72.2433	72.7719	72.2999	72.8148	72.2545	72.8344	Russia	Europe & Central Asia	Eastern Europe	Upper middle income	Developing Economies	9.46666	5.19544	0	14	5	0.962382	0	NaN	0	0	1.47004	0	0	0.614351	4.59377
2561	72.4936	72.8269	72.4789	72.721	72.4692	72.7837	72.5029	72.7722	72.4847	72.8344	Russia	Europe & Central Asia	Eastern Europe	Upper middle income	Developing Economies	7.53573	1.58943	0	4	1	0.629158	0	NaN	0	0	1.47004	0	0	0.159396	1.40536
2563	72.888	71.0508	72.8001	70.8787	72.8711	71.3347	72.8729	70.8848	72.8897	71.1001	Russia	Europe & Central Asia	Eastern Europe	Upper middle income	Developing Economies	72.8548	63.349	0	0	0	0	0	NaN	NaN	NaN	0.973599	53.2803	5.52394	6.46495	56.0127
2579	71.0742	66.917	70.9772	67.2484	71.0794	66.9126	70.921	66.7737	71.0436	66.8567	Russia	Europe & Central Asia	Eastern Europe	Upper middle income	Developing Economies	143.392	91.8832	0	10	4	0.0435335	0.835261	NaN	0	0	1.32466	86.9149	9.84518	10.3717	81.2424
2580	70.644	67.3095	70.6181	67.6746	70.7892	67.3421	70.6283	67.3141	70.7802	67.3297	Russia	Europe & Central Asia	Eastern Europe	Upper middle income	Developing Economies	101.916	58.7151	0	2	1	0.0170314	0.964732	NaN	0	0	1.32466	51.3155	6.41928	7.16711	51.9154
2581	70.4	67.2892	70.2922	67.8844	70.4784	67.2966	70.3924	67.2865	70.4108	67.2943	Russia	Europe & Central Asia	Eastern Europe	Upper middle income	Developing Economies	107.875	64.5452	0	0	7	0.108451	0.671117	NaN	NaN	7	1.40913	64.5452	7.29941	7.29941	57.0704
2582	70.0127	67.2988	69.9934	67.5776	70.0951	67.3782	69.9861	67.2363	70.0267	67.3056	Russia	Europe & Central Asia	Eastern Europe	Upper middle income	Developing Economies	74.3008	30.6502	0	40	18	0.587271	3.27646	NaN	0	0	1.40913	17.9202	1.91504	3.22715	27.1007
2584	69.5997	67.5215	69.6022	67.5366	69.6133	67.5117	69.5946	67.5507	69.6011	67.5184	Russia	Europe & Central Asia	Eastern Europe	Upper middle income	Developing Economies	0.00503976	0.0581494	0	0	0	0	0	NaN	NaN	NaN	1.28729	NaN	0	0.00583554	0.0514152
2586	69.5232	68.1099	69.5262	68.136	69.5357	68.1286	69.5125	68.1334	69.5244	68.1073	Russia	Europe & Central Asia	Eastern Europe	Upper middle income	Developing Economies	1.20902	0.999668	0	4	2	2.00066	0	NaN	0	0	1.28729	0	0	0.103982	0.883898
2587	69.4307	68.1343	69.4133	68.3375	69.4561	68.1459	69.3776	68.1154	69.3777	68.0957	Russia	Europe & Central Asia	Eastern Europe	Upper middle income	Developing Economies	37.3664	29.992	0	12	9	0.30008	0.0981959	NaN	4	2	1.28729	24.6522	2.67875	3.19874	26.5187
2590	68.9154	69.1474	68.9777	69.9359	68.941	69.0475	68.8107	69.127	68.8828	68.974	Russia	Europe & Central Asia	Eastern Europe	Upper middle income	Developing Economies	290.597	191.802	1	42	37	0.192908	1.01937	0	0	0	2.26413	14.652	1.64201	20.7173	169.589
2592	68.2628	68.5414	68.1946	68.8948	68.3166	68.602	68.2425	68.5108	68.2783	68.5466	Russia	Europe & Central Asia	Eastern Europe	Upper middle income	Developing Economies	75.8685	64.0433	0	0	1	0.0156144	0.0389725	NaN	NaN	0	2.54533	16.2753	1.56434	6.51514	56.6266
2593	68.2115	68.4125	68.1839	68.5265	68.2381	68.5008	68.2083	68.3988	68.2298	68.4455	Russia	Europe & Central Asia	Eastern Europe	Upper middle income	Developing Economies	16.0344	11.3983	0	0	0	0	0.506755	NaN	NaN	NaN	2.54533	7.49066	0.748755	1.12423	10.0782
2597	68.4514	67.7986	68.4344	67.7802	68.4484	67.818	68.4554	67.7825	68.4508	67.8089	Russia	Europe & Central Asia	Eastern Europe	Upper middle income	Developing Economies	0.00682036	0.408929	0	2	0	0	0	NaN	0	NaN	2.54533	0	0	0.0373281	0.361572
2598	68.4871	67.7229	68.5051	67.62	68.4795	67.7279	68.5122	67.7001	68.4949	67.7404	Russia	Europe & Central Asia	Eastern Europe	Upper middle income	Developing Economies	7.91571	6.90278	0	0	0	0	0	NaN	NaN	NaN	2.54533	0	0	0.61858	6.10338
2599	68.6554	67.3864	68.6346	67.3287	68.6444	67.4044	68.6652	67.3608	68.6591	67.3829	Russia	Europe & Central Asia	Eastern Europe	Upper middle income	Developing Economies	3.77289	2.37392	0	0	0	0	0	NaN	NaN	NaN	1.50692	0	0	0.202869	2.099
2601	68.99	66.2733	68.9741	66.2543	68.9633	66.2916	68.9807	66.2344	68.9865	66.2945	Russia	Europe & Central Asia	Eastern Europe	Upper middle income	Developing Economies	2.78565	2.31319	0	2	0	0	0	NaN	0	NaN	1.50692	0	0	0.205669	2.0453
2602	69.0553	65.8308	69.0483	65.8715	69.0476	65.9182	69.0502	65.8253	69.0612	65.8814	Russia	Europe & Central Asia	Eastern Europe	Upper middle income	Developing Economies	0.0413958	1.51261	0	2	0	0	0	NaN	0	NaN	1.44076	0	0	0.124551	1.33744
2603	69.1601	64.7752	68.9954	64.5151	69.1869	64.9325	69.2321	64.7241	69.2377	64.7732	Russia	Europe & Central Asia	Eastern Europe	Upper middle income	Developing Economies	135.143	66.6895	11	6	0	0	1.28226	0	0	NaN	1.44076	19.0015	1.12048	4.89485	15.0095
2604	69.2579	64.8151	69.3132	64.6415	69.2482	64.6843	69.285	64.8467	69.2511	64.7948	Russia	Europe & Central Asia	Eastern Europe	Upper middle income	Developing Economies	34.5279	26.6368	0	0	0	0	0.101494	NaN	NaN	NaN	1.44076	22.7117	1.86848	2.18043	2.97345
2608	69.6599	60.6347	69.608	60.7471	69.6766	60.7146	69.658	60.6377	69.6644	60.6312	Russia	Europe & Central Asia	Eastern Europe	Upper middle income	Developing Economies	14.1138	5.52015	13	0	0	0	5.36141	12	NaN	NaN	1.78355	5.36141	0.000461371	0.0106854	0.616211
2612	68.8997	60.9275	68.7863	61.3443	69.0586	60.9592	68.7964	60.7171	68.8643	60.8006	Russia	Europe & Central Asia	Eastern Europe	Upper middle income	Developing Economies	361.696	235.821	51	0	12	0.0508861	82.2869	22	NaN	8	2.23855	201.292	14.1802	16.6263	26.3245
2615	68.3178	59.679	68.2034	60.0838	68.462	59.9844	68.3207	59.647	68.3767	59.8806	Russia	Europe & Central Asia	Eastern Europe	Upper middle income	Developing Economies	231.824	149.265	0	0	3	0.0200984	7.01429	NaN	NaN	0	2.23855	116.715	10.0024	12.6082	16.6624
2618	68.4287	59.1098	68.4275	59.0404	68.4026	59.1201	68.4344	59.1095	68.4324	59.1117	Russia	Europe & Central Asia	Eastern Europe	Upper middle income	Developing Economies	5.39741	3.13634	0	0	0	0	0	NaN	NaN	NaN	2.23855	0	0	0.249989	0.350107
2619	68.5778	59.1234	68.6126	58.8333	68.5577	59.0925	68.6658	59.1877	68.6145	59.1795	Russia	Europe & Central Asia	Eastern Europe	Upper middle income	Developing Economies	84.3914	48.5106	30	0	1	0.020614	0.107492	0	NaN	0	2.23855	0.974139	0.103257	4.608	5.41521
2620	68.7377	57.9641	68.7298	57.9681	68.7369	57.9873	68.7379	57.9625	68.7372	57.9759	Russia	Europe & Central Asia	Eastern Europe	Upper middle income	Developing Economies	0.435234	NaN	NaN	NaN	NaN	NaN	NaN	NaN	NaN	NaN	2.23855	NaN	NaN	NaN	NaN
2621	68.6166	56.589	68.5742	56.5742	68.5651	56.837	68.5896	56.4693	68.6197	56.6206	Russia	Europe & Central Asia	Eastern Europe	Upper middle income	Developing Economies	41.9485	34.3847	16	14	80	2.32661	13.4772	0	0	1	2.00326	34.3847	2.5996	2.5996	3.83834
2626	68.3171	54.8705	68.2977	54.9609	68.3473	54.9355	68.2639	54.9421	68.3056	54.8565	Russia	Europe & Central Asia	Eastern Europe	Upper middle income	Developing Economies	20.7428	15.9956	9	0	5	0.312586	15.9956	9	NaN	5	1.71653	15.9956	1.15627	1.15627	1.78558
2627	68.2208	54.9084	68.1896	55.0168	68.2406	54.9505	68.1733	54.9029	68.2102	54.8798	Russia	Europe & Central Asia	Eastern Europe	Upper middle income	Developing Economies	22.7575	17.3217	1	0	4	0.230925	14.5061	1	NaN	0	1.71653	17.0019	1.20743	1.22805	1.93361
2628	68.1462	54.8626	68.0141	54.6071	68.1459	54.8656	68.1899	54.6219	68.1521	54.8364	Russia	Europe & Central Asia	Eastern Europe	Upper middle income	Developing Economies	100.115	75.0264	9	0	0	0	75.0264	9	NaN	NaN	1.71653	75.0264	5.73824	5.73824	8.37515
2629	68.2744	54.3937	67.6929	52.5687	68.2593	54.412	68.2675	53.192	68.3401	54.3501	Russia	Europe & Central Asia	Eastern Europe	Upper middle income	Developing Economies	1869.07	1074.17	123	136	235	0.218773	84.9617	67	0	13	1.76222	273.955	20.0601	80.903	119.909
2630	68.321	52.3069	68.2263	52.347	68.3221	52.3585	68.3266	52.2316	68.3243	52.3287	Russia	Europe & Central Asia	Eastern Europe	Upper middle income	Developing Economies	28.4497	19.9314	0	0	0	0	0	NaN	NaN	NaN	1.71293	0	0	1.59316	2.22493
2631	68.3493	51.0834	68.2951	51.2703	68.3768	51.2443	68.3429	51.0688	68.3808	51.1781	Russia	Europe & Central Asia	Eastern Europe	Upper middle income	Developing Economies	40.1892	33.7186	9	12	0	0	0	0	0	NaN	1.7211	31.325	2.41621	2.58022	3.76399
2661	68.0227	44.15	68.0109	44.192	68.085	44.1982	67.9504	44.1691	68.0096	44.1503	Russia	Europe & Central Asia	Eastern Europe	Upper middle income	Developing Economies	13.2566	0.151673	0	0	0	0	0.0910124	NaN	NaN	NaN	5.53777	0.151673	0.0175236	0.0175236	0.0169311
2671	59.9224	30.2123	59.9521	30.3468	59.98	30.2042	59.8828	30.2264	59.9513	30.2057	Russia	Europe & Central Asia	Eastern Europe	Upper middle income	Developing Economies	41.8853	31.1622	233369	370745	531676	17061.5	0.133168	0	0	0	2.04557	20.0173	60589.2	98974.8	362126
2672	59.6762	28.3153	59.4325	28.3087	59.6687	28.3415	59.4125	27.9489	59.6214	28.0712	Russia	Europe & Central Asia	Northern Europe	Upper middle income	Developing Economies	432.789	354.067	7812	9010	14358	40.5516	0.531687	10	82	43	1.64517	11.0727	556.618	10252.5	15868.4
2676	57.1603	24.2656	57.1542	24.2768	57.1983	24.3425	57.1131	24.1865	57.1588	24.2621	Latvia	Europe & Central Asia	Northern Europe	High income	Developed Economy	7.00838	4.08638	30	28	10	2.44716	0.877752	8	0	2	1.36074	3.62673	84.6904	87.5522	375.547
2677	57.0625	24.0246	57.0402	24.0705	57.096	24.1453	57.0041	23.9176	57.0652	24.0312	Latvia	Europe & Central Asia	Northern Europe	High income	Developed Economy	31.3865	19.2316	4736	17730	14976	778.718	3.34139	202	1263	1269	1.36074	16.9136	55189.7	61564.6	55985.4
2680	55.3366	21.2449	55.1441	21.7174	55.3599	21.268	55.0027	21.2238	55.1966	21.1793	Lithuania	Europe & Central Asia	Northern Europe	High income	Developed Economy	693.827	608.748	12353	8925	8916	14.6465	481.417	10550	8485	8661	1.44865	608.257	12050.9	12060.7	10905.3
2681	54.9839	21.2276	54.9888	21.2415	54.9932	21.2303	54.9783	21.2405	54.9845	21.226	Russia	Europe & Central Asia	Eastern Europe	Upper middle income	Developing Economies	0.976733	NaN	NaN	NaN	NaN	NaN	NaN	NaN	NaN	NaN	1.44865	NaN	NaN	NaN	NaN
2684	54.3604	18.9516	53.9122	18.8751	54.2665	19.3836	54.408	18.6459	54.364	18.9429	Poland	Europe & Central Asia	Eastern Europe	High income	Developed Economy	1243.25	1167.56	187784	149147	156421	133.973	885.784	100376	72086	76734	1.06035	1136.06	232648	254403	264948
2685	54.1868	15.5526	54.1814	15.5533	54.1869	15.5835	54.178	15.534	54.1869	15.5513	Poland	Europe & Central Asia	Eastern Europe	High income	Developed Economy	1.04984	NaN	NaN	NaN	NaN	NaN	NaN	NaN	NaN	NaN	1.06035	NaN	NaN	NaN	NaN
2691	55.9128	8.36162	55.9121	8.42786	55.9171	8.37248	55.9061	8.38334	55.9112	8.36193	Denmark	Europe & Central Asia	Northern Europe	High income	Developed Economy	0.0165872	2.45134	61	4	6	2.44764	2.45134	61	4	6	3.3165	2.45134	57.5993	57.5993	34.6527
2698	52.599	5.80347	52.5041	6.04587	52.639	6.02033	52.571	5.83845	52.6064	5.80513	Netherlands	Europe & Central Asia	Western Europe	High income	Developed Economy	132.361	115.775	65844	49225	43257	373.628	115.775	65844	49225	43257	3.65126	115.775	48428.1	48428.1	47220.6
2700	51.8707	4.01015	51.8731	6.03875	51.9941	4.10969	51.5913	3.61203	51.7219	3.68811	Netherlands	Europe & Central Asia	Western Europe	High income	Developed Economy	3341.13	2740.86	1950636	2098707	2075289	757.166	2455.84	1822943	1902509	1869518	4.49462	2731.08	1.9928e+06	1.99994e+06	2097017
2724	52.7932	-6.13853	52.794	-6.14413	52.7826	-6.14601	52.7992	-6.14214	52.7925	-6.13843	Ireland	Europe & Central Asia	Northern Europe	High income	Developed Economy	0.3819	NaN	NaN	NaN	NaN	NaN	NaN	NaN	NaN	NaN	4.49462	NaN	NaN	NaN	NaN
2725	52.4143	-6.55123	52.4339	-6.56365	52.4128	-6.55535	52.4149	-6.54898	52.4131	-6.55428	Ireland	Europe & Central Asia	Northern Europe	High income	Developed Economy	NaN	0.458918	3	0	0	0	0	0	NaN	NaN	1.60088	NaN	0	18.1704	25.2201
2761	54.9332	-3.11441	54.947	-3.04632	54.9598	-3.08815	54.927	-3.11614	54.9459	-3.11371	United Kingdom	Europe & Central Asia	Northern Europe	High income	Developed Economy	6.92988	5.20751	2	0	0	0	0	0	NaN	NaN	6.68082	0	0	226.322	102.922
2768	55.4699	-4.64494	55.4666	-4.63542	55.4775	-4.62841	55.444	-4.64924	55.4706	-4.6441	United Kingdom	Europe & Central Asia	Northern Europe	High income	Developed Economy	NaN	0.23981	697	335	291	1213.46	0	0	0	0	2.9906	0	0	898.544	599.71
2839	42.4974	-8.82616	42.4973	-8.81205	42.506	-8.82019	42.4954	-8.82637	42.4995	-8.82616	Spain	Europe & Central Asia	Southern Europe	High income	Developing Economies	0.740126	NaN	NaN	NaN	NaN	NaN	NaN	NaN	NaN	NaN	2.9906	NaN	NaN	NaN	NaN
2848	38.8597	-9.03022	39.0296	-8.85922	38.8114	-9.08778	38.825	-8.95872	38.8279	-8.97264	Portugal	Europe & Central Asia	Southern Europe	High income	Developed Economy	118.243	108.705	1720	1675	1235	11.361	82.9069	1129	1089	653	1.99297	108.705	8872.85	8872.85	32.6715
2852	37.1796	-7.40518	37.2007	-7.41024	37.1757	-7.46629	37.2006	-7.27811	37.1696	-7.37085	Portugal	Europe & Central Asia	Southern Europe	High income	Developed Economy	30.7769	24.1648	6684	21123	24030	994.421	5.24445	344	2159	2281	2.11796	24.1648	10225.7	10225.7	15723.7
2860	36.6654	-4.45441	36.6794	-4.47271	36.6648	-4.45467	36.6751	-4.44821	36.6658	-4.45382	Spain	Europe & Central Asia	Southern Europe	High income	Developing Economies	0.00843234	0.549529	130	31	30	54.5922	0	0	0	0	0.545645	0	0	790.938	946.952
2861	36.7235	-3.57938	36.7349	-3.57114	36.7446	-3.60223	36.7215	-3.53657	36.715	-3.55576	Spain	Europe & Central Asia	Southern Europe	High income	Developing Economies	5.50285	4.96794	449	2631	3232	650.571	0	0	0	0	0.471519	4.96794	1862.06	1862.06	2441.36
2862	36.811	-2.42929	36.8331	-2.42748	36.8312	-2.45875	36.8355	-2.38389	36.8109	-2.42831	Spain	Europe & Central Asia	Southern Europe	High income	Developing Economies	8.24414	7.21098	12885	16730	16314	2262.38	0	0	0	0	0.413116	5.14454	2836.99	3977.81	5754.56
2865	39.908	-0.012067	39.9192	-0.024931	39.9024	-0.022885	39.925	-0.003026	39.9065	-0.012975	Spain	Europe & Central Asia	Southern Europe	High income	Developing Economies	NaN	0.597933	6	0	0	0	0	0	NaN	NaN	0.376945	0	0	312.505	546.707
2866	40.2103	0.26552	40.2113	0.257672	40.2014	0.243561	40.2192	0.268183	40.2094	0.265095	Spain	Europe & Central Asia	Southern Europe	High income	Developing Economies	0.015553	0.611703	10	6	6	9.80868	0	0	0	0	0.407438	NaN	0	19.6145	34.2259
2867	40.7291	0.86926	40.7085	0.626354	40.6224	0.600473	40.8033	0.699643	40.7025	0.871348	Spain	Europe & Central Asia	Southern Europe	High income	Developing Economies	229.246	204.156	7734	24272	28885	141.485	170.814	4125	3403	4149	0.415974	204.156	20712.4	20712.4	33097.6
2868	41.3013	2.13312	41.3372	2.09955	41.2635	1.96471	41.3833	2.19662	41.2948	2.12288	Spain	Europe & Central Asia	Southern Europe	High income	Developing Economies	60.6527	57.4451	172397	147663	154352	2686.95	0	0	0	0	0.456298	52.3975	288178	354757	438329
2869	41.6512	2.77814	41.6595	2.77194	41.6431	2.74859	41.6725	2.79227	41.6487	2.77477	Spain	Europe & Central Asia	Southern Europe	High income	Developing Economies	1.92576	1.66543	58	1583	1500	900.67	0	0	0	0	0.47708	1.66543	2888.87	2888.87	4436.54
2876	43.333	4.84389	43.7068	4.61574	43.5468	4.11975	43.4333	4.93099	43.3453	4.65878	France	Europe & Central Asia	Western Europe	High income	Developed Economy	1382.6	1012.26	101504	102500	101583	100.352	539.884	22656	11537	11388	0.505347	1001.15	69336.6	70100	83055.7
2880	44.0411	8.2232	44.0463	8.21501	44.0345	8.20839	44.0662	8.2255	44.0444	8.22644	Italy	Europe & Central Asia	Southern Europe	High income	Developed Economy	NaN	1.22681	222	4545	4574	3728.37	0	0	0	0	0.49434	0	0	789.504	5305.35
2886	42.6589	11.0132	42.6791	11.0332	42.7189	10.9779	42.6374	11.0667	42.6569	11.0143	Italy	Europe & Central Asia	Southern Europe	High income	Developed Economy	15.7964	14.319	406	1124	1524	106.432	2.33957	84	1	2	0.48751	14.319	1221.19	1221.19	175.479
2888	42.1034	9.54879	42.1052	9.54557	42.0916	9.53537	42.1149	9.55216	42.1035	9.54891	France	Europe & Central Asia	Western Europe	High income	Developed Economy	NaN	0.541444	7	3	156	288.118	0	0	0	0	0.481779	NaN	0	18.706	18.5074
2890	41.9063	9.40918	41.9086	9.39908	41.9021	9.40502	41.9082	9.40951	41.906	9.40897	France	Europe & Central Asia	Western Europe	High income	Developed Economy	0.329567	NaN	NaN	NaN	NaN	NaN	NaN	NaN	NaN	NaN	0.481779	NaN	NaN	NaN	NaN
2896	40.9184	9.54121	40.9062	9.54213	40.9119	9.56932	40.9161	9.53777	40.9207	9.56096	Italy	Europe & Central Asia	Southern Europe	High income	Developed Economy	0.009359	1.84308	103	17	110	59.6828	0	0	0	0	0.428167	0	0	336.953	50.6519
2897	41.7403	12.2335	41.7775	12.2786	41.8605	12.1845	41.6978	12.3475	41.7428	12.2263	Italy	Europe & Central Asia	Southern Europe	High income	Developed Economy	64.0896	52.7579	67283	74728	78383	1485.71	2.98439	6066	3454	3952	0.439697	50.831	92040.2	95433.7	131793
2899	41.0229	13.9243	41.0332	13.9384	41.0835	13.8981	40.9549	13.9978	41.0245	13.9222	Italy	Europe & Central Asia	Southern Europe	High income	Developed Economy	14.9078	11.2861	4115	9907	12632	1119.25	1.03878	276	328	277	0.437985	11.2861	3105.31	3105.31	7309.39
2903	39.0309	16.0988	39.0335	16.1023	39.0482	16.0964	39.0233	16.1061	39.0296	16.0991	Italy	Europe & Central Asia	Southern Europe	High income	Developed Economy	0.574077	NaN	NaN	NaN	NaN	NaN	NaN	NaN	NaN	NaN	0.437985	NaN	NaN	NaN	NaN
2904	38.4209	15.875	38.4215	15.8769	38.4254	15.879	38.4189	15.8748	38.422	15.8755	Italy	Europe & Central Asia	Southern Europe	High income	Developed Economy	0.0552727	NaN	NaN	NaN	NaN	NaN	NaN	NaN	NaN	NaN	0.437985	NaN	NaN	NaN	NaN
2910	38.0882	14.6577	38.0856	14.6582	38.0887	14.6614	38.0796	14.6468	38.0878	14.6561	Italy	Europe & Central Asia	Southern Europe	High income	Developed Economy	0.245135	NaN	NaN	NaN	NaN	NaN	NaN	NaN	NaN	NaN	0.437985	NaN	NaN	NaN	NaN
2911	38.0698	14.6087	38.0657	14.6111	38.0701	14.6271	38.0624	14.5954	38.0699	14.6088	Italy	Europe & Central Asia	Southern Europe	High income	Developed Economy	0.728265	NaN	NaN	NaN	NaN	NaN	NaN	NaN	NaN	NaN	0.437985	NaN	NaN	NaN	NaN
2912	38.0602	14.5569	38.056	14.5597	38.0588	14.5747	38.0536	14.5469	38.0605	14.5575	Italy	Europe & Central Asia	Southern Europe	High income	Developed Economy	0.668262	NaN	NaN	NaN	NaN	NaN	NaN	NaN	NaN	NaN	0.437985	NaN	NaN	NaN	NaN
2913	38.0127	14.2707	38.0095	14.2703	38.0102	14.2754	38.0088	14.2562	38.0127	14.2701	Italy	Europe & Central Asia	Southern Europe	High income	Developed Economy	0.310507	NaN	NaN	NaN	NaN	NaN	NaN	NaN	NaN	NaN	0.437985	NaN	NaN	NaN	NaN
2915	37.9163	15.7925	37.9176	15.7916	37.9165	15.7857	37.9172	15.7935	37.9163	15.7921	Italy	Europe & Central Asia	Southern Europe	High income	Developed Economy	0.0525888	NaN	NaN	NaN	NaN	NaN	NaN	NaN	NaN	NaN	0.437985	NaN	NaN	NaN	NaN
2916	37.9263	15.8884	37.9301	15.889	37.9271	15.883	37.927	15.8923	37.9262	15.8887	Italy	Europe & Central Asia	Southern Europe	High income	Developed Economy	0.176213	NaN	NaN	NaN	NaN	NaN	NaN	NaN	NaN	NaN	0.437985	NaN	NaN	NaN	NaN
2917	38.0602	16.1497	38.0582	16.1484	38.0518	16.146	38.0617	16.1497	38.0579	16.1492	Italy	Europe & Central Asia	Southern Europe	High income	Developed Economy	0.049576	NaN	NaN	NaN	NaN	NaN	NaN	NaN	NaN	NaN	0.437985	NaN	NaN	NaN	NaN
2927	39.2041	17.1479	39.1961	17.1031	39.1127	17.1086	39.2523	17.1066	39.205	17.1485	Italy	Europe & Central Asia	Southern Europe	High income	Developed Economy	24.6341	21.948	2210	967	1457	66.3842	0.099402	0	0	10	0.37697	21.948	4169.24	4169.24	1098.52
2928	39.4802	17.0274	39.4716	17.0091	39.4534	17.0389	39.4916	16.9759	39.4836	17.0226	Italy	Europe & Central Asia	Southern Europe	High income	Developed Economy	4.6415	4.52393	822	263	271	59.9036	0	0	0	0	0.37697	0	0	679.104	332.377
2929	39.6247	16.7556	39.6135	16.7582	39.6093	16.7854	39.6168	16.7377	39.6247	16.7569	Italy	Europe & Central Asia	Southern Europe	High income	Developed Economy	2.54778	NaN	NaN	NaN	NaN	NaN	NaN	NaN	NaN	NaN	0.37697	NaN	NaN	NaN	NaN
2930	39.6216	16.6881	39.6201	16.6893	39.6164	16.7308	39.6206	16.6812	39.6217	16.6885	Italy	Europe & Central Asia	Southern Europe	High income	Developed Economy	0.405533	NaN	NaN	NaN	NaN	NaN	NaN	NaN	NaN	NaN	0.37697	NaN	NaN	NaN	NaN
2932	39.7232	16.5309	39.7141	16.506	39.6685	16.5281	39.7459	16.4958	39.7248	16.5305	Italy	Europe & Central Asia	Southern Europe	High income	Developed Economy	8.58996	7.74069	1417	477	910	117.561	0.621765	108	114	140	0.392352	7.74069	1879.24	1879.24	392.527
2933	39.8441	16.519	39.8568	16.4976	39.837	16.511	39.8508	16.5236	39.8488	16.5232	Italy	Europe & Central Asia	Southern Europe	High income	Developed Economy	0.00857615	0.659669	230	20	19	28.8023	0	0	0	0	0.392352	0	0	126.973	4.60994
2934	39.8772	16.5455	39.8775	16.5452	39.8761	16.5436	39.8791	16.5468	39.8772	16.5456	Italy	Europe & Central Asia	Southern Europe	High income	Developed Economy	0.0104605	NaN	NaN	NaN	NaN	NaN	NaN	NaN	NaN	NaN	0.392352	NaN	NaN	NaN	NaN
2935	39.9098	16.5817	39.9107	16.5801	39.9064	16.5752	39.9111	16.5833	39.9087	16.5807	Italy	Europe & Central Asia	Southern Europe	High income	Developed Economy	0.0887696	NaN	NaN	NaN	NaN	NaN	NaN	NaN	NaN	NaN	0.392352	NaN	NaN	NaN	NaN
2936	39.9266	16.6005	39.9277	16.6003	39.9257	16.5979	39.9316	16.6049	39.9269	16.6009	Italy	Europe & Central Asia	Southern Europe	High income	Developed Economy	0.0448549	NaN	NaN	NaN	NaN	NaN	NaN	NaN	NaN	NaN	0.392352	NaN	NaN	NaN	NaN
2937	39.9648	16.6298	39.9629	16.6193	39.952	16.6201	39.9758	16.6188	39.965	16.63	Italy	Europe & Central Asia	Southern Europe	High income	Developed Economy	1.2207	NaN	NaN	NaN	NaN	NaN	NaN	NaN	NaN	NaN	0.392352	NaN	NaN	NaN	NaN
2938	40.0257	16.6063	40.026	16.6041	40.0217	16.6056	40.032	16.6022	40.0271	16.6062	Italy	Europe & Central Asia	Southern Europe	High income	Developed Economy	0.128715	NaN	NaN	NaN	NaN	NaN	NaN	NaN	NaN	NaN	0.392352	NaN	NaN	NaN	NaN
2940	40.1531	16.691	40.1508	16.6835	40.125	16.6544	40.1789	16.7103	40.1475	16.6861	Italy	Europe & Central Asia	Southern Europe	High income	Developed Economy	3.28297	2.54136	53	28	33	12.9852	0	0	0	0	0.396622	2.54136	264.247	264.247	16.7211
2941	40.2217	16.7384	40.2215	16.7353	40.1797	16.7111	40.2499	16.7522	40.2041	16.7332	Italy	Europe & Central Asia	Southern Europe	High income	Developed Economy	2.62402	2.12806	62	53	98	46.0514	0	0	0	0	0.400702	2.12806	328.723	328.723	25.8364
2944	42.8948	13.9163	42.8949	13.9095	42.8444	13.9305	42.9376	13.8927	42.8919	13.9198	Italy	Europe & Central Asia	Southern Europe	High income	Developed Economy	3.14838	2.29688	978	1705	1876	816.759	0.715538	70	92	95	0.6478	2.29688	3347.45	3347.45	3958.25
2946	43.2344	13.779	43.2336	13.7762	43.2207	13.7826	43.2422	13.7726	43.2346	13.7789	Italy	Europe & Central Asia	Southern Europe	High income	Developed Economy	0.312554	NaN	NaN	NaN	NaN	NaN	NaN	NaN	NaN	NaN	0.6478	NaN	NaN	NaN	NaN
2952	44.9707	12.5484	44.9751	12.0522	44.8208	12.2629	45.1152	12.3292	44.9634	12.5522	Italy	Europe & Central Asia	Southern Europe	High income	Developed Economy	655.816	508.058	40741	46837	51225	100.825	492.568	39870	45333	49857	1.00715	508.058	48657.6	48657.6	47177.2
2953	45.1617	12.3311	45.1499	12.3214	45.1351	12.3265	45.1895	12.3089	45.1645	12.3319	Italy	Europe & Central Asia	Southern Europe	High income	Developed Economy	NaN	1.6159	21	925	954	590.383	0	0	0	0	1.00236	0	0	37.9699	191.541
2954	45.5286	12.7281	45.5321	12.7255	45.5198	12.6948	45.5577	12.789	45.532	12.7371	Italy	Europe & Central Asia	Southern Europe	High income	Developed Economy	2.40937	1.71649	17	449	1083	630.938	0.704534	3	0	11	1.16965	1.71649	82.5159	82.5159	184.646
2955	45.6443	13.0999	45.6713	13.0672	45.6231	12.9699	45.6882	13.0933	45.6356	13.0982	Italy	Europe & Central Asia	Southern Europe	High income	Developed Economy	27.651	23.1926	1751	6064	6390	275.519	16.0411	1508	2525	2735	1.2091	23.1926	2740.65	2740.65	4128.67
2956	45.7257	13.5538	45.7712	13.4611	45.7209	13.4187	45.7801	13.5361	45.727	13.563	Italy	Europe & Central Asia	Southern Europe	High income	Developed Economy	46.2075	35.7412	1533	1027	2303	64.4354	34.8831	1494	890	2171	1.2424	35.7412	5662.63	5662.63	653.759
2960	43.0178	17.4401	43.0181	17.5659	43.0523	17.4354	43.0072	17.4722	43.029	17.427	Croatia	Europe & Central Asia	Southern Europe	High income	Developed Economy	27.0193	22.3145	3036	3852	2728	122.252	18.1245	614	2025	1590	0.578418	22.3145	1637.58	1637.58	2070.33
2961	41.8475	19.3726	41.876	19.375	41.8881	19.305	41.8616	19.4161	41.8477	19.3678	Montenegro	Europe & Central Asia	Southern Europe	Upper middle income	Developing Economies	15.3582	13.438	369	418	359	26.7153	3.43764	28	33	106	0.557355	13.438	424.149	424.149	823.973
2962	41.6355	19.5701	41.6577	19.5913	41.7118	19.5818	41.6112	19.5811	41.6369	19.5691	Albania	Europe & Central Asia	Southern Europe	Upper middle income	Developing Economies	NaN	3.63326	836	161	96	26.4225	3.63326	836	161	96	0.558527	3.63326	245.461	245.461	1054.83
2963	41.0396	19.4424	41.0464	19.4665	41.064	19.4547	40.9748	19.4744	41.0024	19.4444	Albania	Europe & Central Asia	Southern Europe	Upper middle income	Developing Economies	10.3719	8.86168	1109	244	38	4.28812	8.86168	1109	244	38	0.499554	8.86168	727.664	727.664	648.97
2964	40.8232	19.3659	40.7968	19.4854	40.9309	19.4378	40.7566	19.3712	40.8289	19.3632	Albania	Europe & Central Asia	Southern Europe	Upper middle income	Developing Economies	109.84	94.5986	11893	4143	1834	19.3872	67.2107	7151	1884	920	0.462683	94.5986	10379.9	10379.9	4837.23
2965	40.6438	19.3172	40.6441	19.3989	40.7529	19.3713	40.5478	19.3792	40.6467	19.3125	Albania	Europe & Central Asia	Southern Europe	Upper middle income	Developing Economies	80.8229	62.3249	7007	5099	3543	56.8473	34.8011	3606	2091	1268	0.439144	62.3249	4362.53	4362.53	3516.63
2966	40.1629	19.5903	40.168	19.5967	40.1659	19.5875	40.1609	19.5958	40.1611	19.5914	Albania	Europe & Central Asia	Southern Europe	Upper middle income	Developing Economies	0.399141	NaN	NaN	NaN	NaN	NaN	NaN	NaN	NaN	NaN	0.439144	NaN	NaN	NaN	NaN
2967	39.5864	20.1411	39.5897	20.1877	39.6076	20.1757	39.5813	20.1731	39.5885	20.1392	Greece	Europe & Central Asia	Southern Europe	High income	Developed Economy	5.95625	4.05367	66	35	14	3.45366	0	0	0	0	0.394473	0	0	62.5736	84.7723
2968	39.0124	21.0713	39.0395	21.0129	39.0371	20.9622	39.0422	21.0637	39.0036	21.0458	Greece	Europe & Central Asia	Southern Europe	High income	Developed Economy	23.3475	16.5509	2819	290	158	9.54633	0	0	0	0	0.345476	0	0	1201.07	926.99
2969	38.3335	21.1017	38.3591	21.1597	38.3847	21.1245	38.3239	21.2185	38.3008	21.1512	Greece	Europe & Central Asia	Southern Europe	High income	Developed Economy	44.4398	39.2212	1701	592	288	7.34298	23.6577	1188	430	208	0.374432	30.656	689.808	937.95	3425.23
2970	38.3063	21.5186	38.3588	21.5497	38.359	21.46	38.3436	21.5882	38.3003	21.4891	Greece	Europe & Central Asia	Southern Europe	High income	Developed Economy	41.7543	37.4334	3088	2210	2239	59.8129	17.1848	1389	403	370	0.374432	37.4334	1214.18	1214.18	2970.61
2971	38.374	21.8532	38.4144	21.8807	38.3924	21.836	38.4001	21.9288	38.3674	21.8788	Greece	Europe & Central Asia	Southern Europe	High income	Developed Economy	20.1884	19.8848	3442	1482	1628	81.8715	5.72133	1005	151	199	0.65264	15.8384	2447.56	3430.65	3746.52
2972	38.392	21.999	38.3985	22.0054	38.3998	21.9943	38.3938	22.0184	38.3899	22.0017	Greece	Europe & Central Asia	Southern Europe	High income	Developed Economy	1.16595	NaN	NaN	NaN	NaN	NaN	NaN	NaN	NaN	NaN	0.65264	NaN	NaN	NaN	NaN
2973	38.1726	22.3398	38.1688	22.3307	38.1659	22.3413	38.173	22.3211	38.1767	22.3356	Greece	Europe & Central Asia	Southern Europe	High income	Developed Economy	NaN	0.676546	76	79	84	124.16	0	0	0	0	0.65264	0	0	100.921	43.329
2974	38.2642	22.073	38.2595	22.0639	38.2558	22.0762	38.2748	22.0436	38.2762	22.0589	Greece	Europe & Central Asia	Southern Europe	High income	Developed Economy	2.69643	2.48195	162	759	700	282.036	0	0	0	0	0.65264	0	0	733.636	1307.8
2975	38.31	22.0191	38.2995	22.0064	38.2855	22.0262	38.3111	21.9908	38.3102	22.0189	Greece	Europe & Central Asia	Southern Europe	High income	Developed Economy	2.69519	2.70138	181	415	362	134.006	0	0	0	0	0.65264	0	0	607.826	525.45
2976	38.3368	21.8676	38.3274	21.8619	38.3252	21.8778	38.3314	21.8432	38.3381	21.8618	Greece	Europe & Central Asia	Southern Europe	High income	Developed Economy	2.05598	NaN	NaN	NaN	NaN	NaN	NaN	NaN	NaN	NaN	0.65264	NaN	NaN	NaN	NaN
2978	37.3722	22.7833	37.3722	22.7829	37.3719	22.7834	37.3738	22.7806	37.3733	22.7832	Greece	Europe & Central Asia	Southern Europe	High income	Developed Economy	0.0184359	NaN	NaN	NaN	NaN	NaN	NaN	NaN	NaN	NaN	0.65264	NaN	NaN	NaN	NaN
2980	39.0101	23.1549	38.9657	23.1565	39.0028	23.1809	38.9482	23.0876	39.0079	23.1299	Greece	Europe & Central Asia	Southern Europe	High income	Developed Economy	26.04	25.1996	3505	2744	1313	52.1041	0.739027	17	11	3	0.424886	13.157	365.985	1283.96	2736.48
2981	38.8258	22.7232	38.8217	22.722	38.8198	22.7274	38.8237	22.7172	38.8259	22.7236	Greece	Europe & Central Asia	Southern Europe	High income	Developed Economy	0.241396	NaN	NaN	NaN	NaN	NaN	NaN	NaN	NaN	NaN	0.424886	NaN	NaN	NaN	NaN
2982	39.9352	22.7182	39.9141	22.6621	39.8685	22.7368	39.9811	22.6459	39.9526	22.7092	Greece	Europe & Central Asia	Southern Europe	High income	Developed Economy	42.1591	37.6375	1919	1812	1313	34.8854	14.9571	591	555	300	0.539476	36.3182	742.796	770.87	1010.58
2983	40.4677	22.6538	40.5438	22.5352	40.4727	22.5937	40.5245	22.6596	40.4664	22.6561	Greece	Europe & Central Asia	Southern Europe	High income	Developed Economy	54.2153	49.1752	2576	836	496	10.0864	0	0	0	0	0.554117	0	0	732.21	2577.78
2985	40.4987	22.7239	40.677	22.6924	40.5292	22.6831	40.6206	22.8319	40.4987	22.7275	Greece	Europe & Central Asia	Southern Europe	High income	Developed Economy	139.616	128.6	4427	9359	8913	69.308	74.3835	1296	1111	782	0.548115	128.6	15004.2	15004.2	12300.7
2987	40.8466	24.8047	40.9502	24.7531	40.9525	24.5517	40.9121	24.8844	40.8589	24.6279	Greece	Europe & Central Asia	Southern Europe	High income	Developed Economy	222.763	201.009	10974	16493	9894	49.2217	7.89615	236	229	185	0.570506	167.849	8649	9222.42	10663.3
2988	41.0622	25.1215	41.0606	25.1462	41.0735	25.1375	41.0425	25.156	41.0499	25.1214	Greece	Europe & Central Asia	Southern Europe	High income	Developed Economy	3.23934	2.75194	22	2	1	0.36338	0	0	0	0	0.605788	0	0	18.6058	67.7744
2990	40.7384	26.0274	40.8822	26.25	40.8123	25.9956	40.7155	26.0499	40.7382	26.0239	Greece	Europe & Central Asia	Southern Europe	High income	Developed Economy	139.171	119.024	1726	203	310	2.60451	1.49603	4	0	0	0.591827	119.024	1389.22	1389.22	2643.3
2991	40.7143	27.3187	40.7163	27.3141	40.7094	27.3112	40.7213	27.3189	40.7141	27.3183	Turkey	Europe & Central Asia	Western Asia	Upper middle income	Developing Economies	0.326216	NaN	NaN	NaN	NaN	NaN	NaN	NaN	NaN	NaN	0.591827	NaN	NaN	NaN	NaN
2992	40.3939	28.5105	40.3753	28.4893	40.3726	28.5835	40.3937	28.4229	40.3947	28.5095	Turkey	Europe & Central Asia	Western Asia	Upper middle income	Developing Economies	13.7413	8.10551	1350	322	164	20.2331	3.55388	765	103	53	0.247568	8.10551	711.99	711.99	558.835
2993	40.3266	27.634	40.2981	27.6232	40.3108	27.6631	40.3075	27.5677	40.327	27.6326	Turkey	Europe & Central Asia	Western Asia	Upper middle income	Developing Economies	13.0992	12.6641	1135	324	256	20.2146	0	0	0	0	0.483844	12.6641	532.518	532.518	862.457
2994	40.0057	26.2154	39.996	26.2173	39.9989	26.2383	40.0067	26.2104	40.0043	26.2243	Turkey	Europe & Central Asia	Western Asia	Upper middle income	Developing Economies	1.35997	NaN	NaN	NaN	NaN	NaN	NaN	NaN	NaN	NaN	0.483844	NaN	NaN	NaN	NaN
2995	39.5866	26.1061	39.5857	26.1179	39.5943	26.1191	39.5678	26.1013	39.5851	26.1043	Turkey	Europe & Central Asia	Western Asia	Upper middle income	Developing Economies	NaN	0.575663	30	9	6	10.4228	0	0	0	0	0.503648	0	0	19.9891	17.5776
2996	39.1663	26.7685	39.1735	26.7747	39.1795	26.7616	39.159	26.8067	39.1663	26.7677	Turkey	Europe & Central Asia	Western Asia	Upper middle income	Developing Economies	0.00247551	1.32642	16	34	406	306.086	0	0	0	0	0.48756	0	0	49.4622	152.554
2997	38.8458	26.9763	38.841	26.9869	38.8482	26.9882	38.8268	26.9833	38.8313	26.962	Turkey	Europe & Central Asia	Western Asia	Upper middle income	Developing Economies	0.000286263	1.24734	164	152	87	69.7484	0	0	0	0	0.48756	0	0	298.292	336.207
3002	36.8284	31.1704	36.8414	31.1789	36.8305	31.1617	36.8289	31.1787	36.8278	31.1692	Turkey	Europe & Central Asia	Western Asia	Upper middle income	Developing Economies	1.22196	NaN	NaN	NaN	NaN	NaN	NaN	NaN	NaN	NaN	0.48756	NaN	NaN	NaN	NaN
3004	36.2936	34.0424	36.322	34.0317	36.2988	34.0166	36.4128	34.0814	36.3194	34.0724	Turkey	Europe & Central Asia	Western Asia	Upper middle income	Developing Economies	27.6477	26.9602	457	3953	6756	250.591	0	0	0	0	0.468492	26.9602	8531.91	8531.91	840.998
3005	36.7278	34.91	36.7901	35.1151	36.7906	34.8285	36.6538	35.1206	36.7282	34.9067	Turkey	Europe & Central Asia	Western Asia	Upper middle income	Developing Economies	209.884	173.349	7859	10085	8081	46.6169	14.6084	235	143	95	0.497783	173.349	7279.02	7279.02	20658.6
3006	36.5668	35.5603	36.6491	35.495	36.5908	35.4217	36.7593	35.6511	36.604	35.6235	Turkey	Europe & Central Asia	Western Asia	Upper middle income	Developing Economies	188.725	136.88	3584	2186	3350	24.474	10.5709	288	41	22	0.49445	134.117	8255.29	8409.92	122299
3017	44.8785	29.6197	45.2286	28.7367	44.7596	29.108	45.5029	29.622	44.8386	29.6015	Romania	Europe & Central Asia	Eastern Europe	Upper middle income	Developed Economy	3700.91	3166.65	142374	114844	89790	28.3549	2086.74	30652	4086	5635	0.44204	2907.28	50131.3	99442.2	58061
3018	46.3528	30.2176	46.3891	30.26	46.3958	30.2214	46.3795	30.3097	46.2983	30.2806	Ukraine	Europe & Central Asia	Eastern Europe	Lower middle income	Developing Economies	42.7456	34.105	218	5	9	0.263891	34.105	218	5	9	0.664964	34.105	1332.39	1332.39	1560.12
3020	46.501	32.2743	46.6026	32.5918	46.5617	32.3074	46.4797	32.2453	46.544	32.2871	Ukraine	Europe & Central Asia	Eastern Europe	Lower middle income	Developing Economies	91.705	59.2505	376	484	2915	49.1979	46.1307	304	10	643	0.641135	55.7013	7763.48	8764.95	2872.08
3023	46.6651	35.9902	46.702	36.0185	46.6637	35.9565	46.6652	35.9908	46.6637	35.9709	Ukraine	Europe & Central Asia	Eastern Europe	Lower middle income	Developing Economies	4.72023	4.72322	358	203	63	13.3384	0	0	0	0	0.852825	0	0	116.65	106.248
3026	47.1824	39.2197	47.1839	39.6364	47.2847	39.2006	47.0575	39.3085	47.088	39.2318	Russia	Europe & Central Asia	Eastern Europe	Upper middle income	Developing Economies	429.857	366.456	28205	37299	68011	185.591	342.277	2530	8133	11126	2.00894	350.654	100796	107911	178661
3027	45.7445	37.7842	45.7272	37.7781	45.7468	37.8198	45.7154	37.7545	45.7452	37.7854	Russia	Europe & Central Asia	Eastern Europe	Upper middle income	Developing Economies	3.60193	2.95153	10	3	62	21.006	2.95153	10	3	62	0.193146	2.95153	12.7291	12.7291	147.051
3028	45.3518	37.4161	45.2261	37.3698	45.3501	37.4593	45.2595	37.2045	45.3088	37.2438	Russia	Europe & Central Asia	Eastern Europe	Upper middle income	Developing Economies	148.817	115.079	26531	38536	16980	147.55	105.138	6128	10164	6380	0.193146	110.857	28938.4	30613.2	8938.59
3036	43.9575	39.262	43.958	39.2627	43.9613	39.2588	43.9555	39.2666	43.9574	39.2622	Russia	Europe & Central Asia	Eastern Europe	Upper middle income	Developing Economies	0.0515855	NaN	NaN	NaN	NaN	NaN	NaN	NaN	NaN	NaN	0.193146	NaN	NaN	NaN	NaN
3037	43.8978	39.3346	43.9024	39.3374	43.9143	39.3194	43.8964	39.3456	43.8983	39.3336	Russia	Europe & Central Asia	Eastern Europe	Upper middle income	Developing Economies	0.00180668	0.421782	5	322	531	1258.94	0	0	0	0	0.198971	NaN	0	2.11092	51.4406
3038	43.7884	39.4617	43.7886	39.4624	43.7938	39.4585	43.7866	39.464	43.7889	39.461	Russia	Europe & Central Asia	Eastern Europe	Upper middle income	Developing Economies	0.0392157	NaN	NaN	NaN	NaN	NaN	NaN	NaN	NaN	NaN	0.198971	NaN	NaN	NaN	NaN
3039	43.4148	39.9238	43.4156	39.9241	43.4198	39.9194	43.4136	39.9264	43.4151	39.9234	Russia	Europe & Central Asia	Eastern Europe	Upper middle income	Developing Economies	0.0382391	NaN	NaN	NaN	NaN	NaN	NaN	NaN	NaN	NaN	0.198971	NaN	NaN	NaN	NaN
3040	43.3855	40.0093	43.3862	40.0079	43.3864	40.0042	43.3856	40.0163	43.3853	40.0102	Georgia	Europe & Central Asia	Western Asia	Lower middle income	Developing Economies	0.041952	NaN	NaN	NaN	NaN	NaN	NaN	NaN	NaN	NaN	0.198971	NaN	NaN	NaN	NaN
3041	43.1861	40.2804	43.194	40.2976	43.2571	40.2689	43.1717	40.3086	43.1854	40.2805	Georgia	Europe & Central Asia	Western Asia	Lower middle income	Developing Economies	8.14372	7.97525	132	1201	2782	348.829	0	0	0	0	0.211206	7.97525	913.362	913.362	313.654
3043	43.0867	40.689	43.0921	40.6869	43.093	40.6685	43.0876	40.7	43.0866	40.6878	Georgia	Europe & Central Asia	Western Asia	Lower middle income	Developing Economies	0.769001	NaN	NaN	NaN	NaN	NaN	NaN	NaN	NaN	NaN	0.211206	NaN	NaN	NaN	NaN
3044	43.008	40.9371	43.0102	40.9392	43.0191	40.9305	43.0046	40.9451	43.0084	40.9361	Georgia	Europe & Central Asia	Western Asia	Lower middle income	Developing Economies	NaN	NaN	NaN	NaN	NaN	NaN	0	NaN	NaN	NaN	0.226637	NaN	NaN	NaN	NaN
3047	42.8191	41.1296	42.8459	41.1666	42.8589	41.1028	42.8025	41.2091	42.7964	41.1504	Georgia	Europe & Central Asia	Western Asia	Lower middle income	Developing Economies	29.6267	28.323	659	2533	2396	84.5955	1.018	24	10	16	0.23479	22.6436	655.674	862.393	301.882
3051	42.3908	41.5593	42.5691	41.8447	42.5225	41.5302	42.3707	41.591	42.3927	41.5572	Georgia	Europe & Central Asia	Western Asia	Lower middle income	Developing Economies	244.724	243.412	11374	19982	20785	85.3903	9.12316	353	811	930	0.23572	120.976	4290.93	15175.8	16462.6
3053	42.2099	41.6287	42.1855	41.7076	42.2475	41.6386	42.0785	41.7095	42.2083	41.6273	Georgia	Europe & Central Asia	Western Asia	Lower middle income	Developing Economies	54.1519	46.8406	62799	36151	40215	858.551	20.0602	986	529	1885	0.23626	46.8406	41071.9	41071.9	28629.4
3058	41.6051	41.5743	41.5947	41.5984	41.6469	41.6466	41.5762	41.5656	41.648	41.6189	Georgia	Europe & Central Asia	Western Asia	Lower middle income	Developing Economies	16.0632	15.8786	180574	81043	75564	4758.85	0	0	0	0	0.229139	15.8786	16951.6	16951.6	71986.9
3066	40.9382	40.065	40.9357	40.0614	40.9285	40.0729	40.943	40.0535	40.9391	40.064	Turkey	Europe & Central Asia	Western Asia	Upper middle income	Developing Economies	NaN	0.476705	307	1462	4241	8896.5	0	0	0	0	0.207651	NaN	0	33.447	37.2294
3067	41.0385	38.9934	41.0352	38.9953	41.0327	39.0077	41.0374	38.9887	41.0388	38.9972	Turkey	Europe & Central Asia	Western Asia	Upper middle income	Developing Economies	0.373688	NaN	NaN	NaN	NaN	NaN	NaN	NaN	NaN	NaN	0.207651	NaN	NaN	NaN	NaN
3068	41.01	38.8446	41.0075	38.8481	41.0108	38.8685	41.0061	38.8343	41.011	38.8479	Turkey	Europe & Central Asia	Western Asia	Upper middle income	Developing Economies	0.572235	NaN	NaN	NaN	NaN	NaN	NaN	NaN	NaN	NaN	0.207651	NaN	NaN	NaN	NaN
3077	41.1452	37.2267	41.1447	37.2266	41.1444	37.2308	41.1448	37.224	41.1455	37.2275	Turkey	Europe & Central Asia	Western Asia	Upper middle income	Developing Economies	0.0263626	NaN	NaN	NaN	NaN	NaN	NaN	NaN	NaN	NaN	0.207651	NaN	NaN	NaN	NaN
3080	41.381	36.66	41.3248	36.6748	41.359	36.7724	41.2919	36.5674	41.3798	36.6502	Turkey	Europe & Central Asia	Western Asia	Upper middle income	Developing Economies	60.0032	55.3543	7640	5682	12754	230.407	0.139824	0	0	0	0.159719	55.3543	3830.26	3830.26	11539.2
3081	41.7361	35.9555	41.5599	35.8769	41.492	36.1192	41.6364	35.6226	41.7351	35.9611	Turkey	Europe & Central Asia	Western Asia	Upper middle income	Developing Economies	409.927	383.599	124304	128682	120674	314.584	0.162047	0	123	100	0.159719	278.052	20046.2	60329.4	32293.2
3083	41.9498	34.5918	41.9463	34.5917	41.9457	34.6021	41.9475	34.5815	41.95	34.5914	Turkey	Europe & Central Asia	Western Asia	Upper middle income	Developing Economies	0.343482	NaN	NaN	NaN	NaN	NaN	NaN	NaN	NaN	NaN	0.159719	NaN	NaN	NaN	NaN
3087	41.5804	32.0485	41.575	32.053	41.5848	32.0664	41.5771	32.0404	41.5809	32.0493	Turkey	Europe & Central Asia	Western Asia	Upper middle income	Developing Economies	0.844892	NaN	NaN	NaN	NaN	NaN	NaN	NaN	NaN	NaN	0.159719	NaN	NaN	NaN	NaN
3090	41.1267	30.6491	41.1139	30.6449	41.0859	30.7568	41.1385	30.5476	41.1273	30.6504	Turkey	Europe & Central Asia	Western Asia	Upper middle income	Developing Economies	14.2427	12.9847	4840	12658	11795	908.375	0	0	0	0	0.188937	12.9847	48.5843	48.5843	1441.91
3102	47.9888	-66.7498	47.9942	-66.8732	47.9878	-66.7396	48.0019	-66.7668	48.0006	-66.7607	Canada	Americas	Northern America	High income	Developed Economy	0.132125	4.29391	96	23	21	4.89064	0.20088	5	0	0	2.09383	0.545514	55.36	131.309	16.8495
3105	48.3386	-64.7002	48.3433	-64.7043	48.3397	-64.716	48.3385	-64.694	48.3337	-64.7096	Canada	Americas	Northern America	High income	Developed Economy	0.887819	NaN	NaN	NaN	NaN	NaN	NaN	NaN	NaN	NaN	2.09383	NaN	NaN	NaN	NaN
3106	48.3781	-64.5873	48.3865	-64.6011	48.3786	-64.5963	48.3783	-64.5865	48.3768	-64.5924	Canada	Americas	Northern America	High income	Developed Economy	0.377127	NaN	NaN	NaN	NaN	NaN	NaN	NaN	NaN	NaN	2.09383	NaN	NaN	NaN	NaN
3108	48.7738	-64.4232	48.769	-64.4451	48.7691	-64.421	48.7758	-64.4238	48.7726	-64.4202	Canada	Americas	Northern America	High income	Developed Economy	0.725046	NaN	NaN	NaN	NaN	NaN	NaN	NaN	NaN	NaN	2.09383	NaN	NaN	NaN	NaN
3109	48.8158	-64.5485	48.8344	-64.5892	48.8148	-64.549	48.8228	-64.5462	48.8172	-64.5479	Canada	Americas	Northern America	High income	Developed Economy	1.1331	0.730162	19	50	52	71.2171	0	0	0	0	2.16763	0	0	12.4682	28.8359
3110	48.8809	-64.5574	48.895	-64.5885	48.8777	-64.5572	48.8862	-64.5534	48.8819	-64.5561	Canada	Americas	Northern America	High income	Developed Economy	0.0154195	0.876821	551	9	6	6.8429	0	0	0	0	2.16763	0	0	11.2711	18.3245
3112	48.8537	-67.5331	48.8358	-67.5378	48.8561	-67.4801	48.8196	-67.5991	48.8503	-67.5502	Canada	Americas	Northern America	High income	Developed Economy	6.79699	6.37076	6965	7821	9186	1441.9	0	0	0	0	2.73786	0.480171	249.832	3059.85	7533.31
3116	47.1358	-70.4099	46.8435	-71.1552	47.1268	-70.3708	47.0545	-70.7989	47.1709	-70.4206	Canada	Americas	Northern America	High income	Developed Economy	367.191	127.631	2506	3120	3253	25.4876	15.1343	83	25	92	2.79976	21.039	240.824	3464.74	2363.69
3117	47.6364	-70.1326	47.6562	-70.149	47.6353	-70.1344	47.6469	-70.1257	47.6414	-70.1285	Canada	Americas	Northern America	High income	Developed Economy	NaN	NaN	NaN	NaN	NaN	NaN	0	NaN	NaN	NaN	2.38259	NaN	NaN	NaN	NaN
3121	48.9279	-68.628	48.9285	-68.6795	48.9016	-68.7025	48.9695	-68.6387	48.9055	-68.6272	Canada	Americas	Northern America	High income	Developed Economy	15.8296	6.66269	400	1332	1428	214.328	2.04921	22	455	488	2.94102	3.35304	324.012	495.012	2155.6
3122	49.0588	-68.4783	49.0863	-68.4114	49.0722	-68.5217	49.092	-68.3162	49.0417	-68.42	Canada	Americas	Northern America	High income	Developed Economy	37.7807	26.9453	514	946	982	36.4442	4.10867	17	6	16	2.94102	9.58756	282.245	574.286	859.806
3129	50.198	-66.066	50.2667	-66.0299	50.2111	-66.2211	50.2803	-65.977	50.1879	-66.0727	Canada	Americas	Northern America	High income	Developed Economy	63.8506	45.6415	212	1569	7308	160.118	4.54432	16	120	1605	2.31596	8.31945	56.9155	724.34	1967.56
3133	50.2832	-64.3358	50.3103	-64.2495	50.3171	-64.4222	50.29	-64.0885	50.2552	-64.1656	Canada	Americas	Northern America	High income	Developed Economy	76.4534	69.6953	95	768	996	14.2908	3.54867	1	171	146	1.93279	12.5559	18.669	86.9706	338.2
3134	50.2855	-63.9887	50.3053	-64.0184	50.2909	-64.0837	50.3016	-63.9326	50.2853	-63.9908	Canada	Americas	Northern America	High income	Developed Economy	0.062014	5.41464	2	176	369	68.1485	0	0	0	0	1.93279	0	0	42.9559	208.972
3135	50.2835	-63.853	50.315	-63.7693	50.2893	-63.8532	50.2829	-63.7883	50.2761	-63.8441	Canada	Americas	Northern America	High income	Developed Economy	9.89923	4.02315	0	2	3	0.745683	2.24322	NaN	0	0	1.93279	3.514	0.204896	0.271608	2.77951
3138	50.1165	-61.818	50.1257	-61.7336	50.1799	-61.8197	50.093	-61.6912	50.103	-61.8038	Canada	Americas	Northern America	High income	Developed Economy	36.9665	17.1957	6	944	996	57.9216	2.63093	0	89	95	1.53966	16.6441	670.378	671.349	833.042
3142	69.9415	-126.761	69.9413	-126.875	69.9072	-126.824	69.9975	-126.901	69.9399	-126.76	Canada	Americas	Northern America	High income	Developed Economy	21.6073	15.2038	0	0	0	0	6.17283	NaN	NaN	NaN	0.703417	13.7851	0.000285215	0.000308594	NaN
3145	69.7333	-129.014	69.6361	-128.715	69.7265	-128.97	69.6859	-129.149	69.7307	-129.03	Canada	Americas	Northern America	High income	Developed Economy	62.416	43.32	0	0	0	0	25.6417	NaN	NaN	NaN	0.868991	28.6212	0.000198043	0.000481011	NaN
3146	69.4803	-130.633	69.4676	-130.56	69.4942	-130.599	69.4317	-130.623	69.4409	-130.686	Canada	Americas	Northern America	High income	Developed Economy	16.9683	15.079	0	0	0	0	1.11727	NaN	NaN	NaN	0.868991	14.4748	0.000412463	0.000427742	NaN
3147	69.1336	-130.975	69.1228	-131.035	69.1316	-130.963	69.1383	-131.022	69.1393	-131.009	Canada	Americas	Northern America	High income	Developed Economy	0.0214726	1.83951	0	0	0	0	0	NaN	NaN	NaN	0.868991	0	0	4.65261e-05	NaN
3148	69.3546	-135.582	67.6172	-134.125	69.3445	-133.725	68.8889	-136.894	69.5097	-135.367	Canada	Americas	Northern America	High income	Developed Economy	12363	9443.02	0	762	805	0.0852482	1429.63	NaN	0	0	0.959843	2444.2	0.475006	691.254	631.983
3149	68.9379	-137.131	68.8727	-137.077	68.8904	-136.894	68.9279	-137.204	68.943	-137.045	Canada	Americas	Northern America	High income	Developed Economy	52.505	45.3039	0	0	0	0	5.21747	NaN	NaN	NaN	0.641645	17.3997	0.0485633	0.167887	NaN
3150	68.9546	-137.278	68.945	-137.304	68.9527	-137.28	68.9623	-137.313	68.9616	-137.271	Canada	Americas	Northern America	High income	Developed Economy	0.0166441	1.18729	0	0	0	0	0	NaN	NaN	NaN	0.641645	0	0	0.00168682	NaN
3151	69.2323	-138.448	69.1577	-138.329	69.2548	-138.396	69.2209	-138.46	69.2346	-138.445	Canada	Americas	Northern America	High income	Developed Economy	19.6063	16.4378	0	0	0	0	10.5514	NaN	NaN	NaN	0.641645	16.4378	0.0561319	0.0561319	NaN
3152	69.2588	-138.596	69.2767	-138.637	69.2588	-138.598	69.2876	-138.626	69.2635	-138.583	Canada	Americas	Northern America	High income	Developed Economy	1.83258	1.40478	0	0	0	0	0	NaN	NaN	NaN	0.595372	0	0	NaN	NaN
3153	69.5453	-139.52	69.4213	-139.523	69.5347	-139.36	69.5345	-139.597	69.5467	-139.56	Canada	Americas	Northern America	High income	Developed Economy	64.4825	62.1411	0	0	0	0	0	NaN	NaN	NaN	0.599418	0	0	0.215857	NaN
3154	69.5512	-139.575	69.4682	-139.973	69.5398	-139.597	69.6078	-140.078	69.6011	-139.799	Canada	Americas	Northern America	High income	Developed Economy	165.818	162.644	0	0	0	0	0.994607	NaN	NaN	NaN	0.599418	20.0803	0.0617625	0.64126	NaN
3155	69.6046	-140.143	69.5783	-140.097	69.6071	-140.081	69.5976	-140.181	69.6072	-140.124	Canada	Americas	Northern America	High income	Developed Economy	4.82108	4.79472	0	0	0	0	0	NaN	NaN	NaN	0.599418	0	0	0.014482	NaN
3156	69.6186	-140.872	69.5221	-140.78	69.6037	-140.614	69.6247	-140.9	69.6199	-140.768	Canada	Americas	Northern America	High income	Developed Economy	57.6169	54.9305	0	0	0	0	1.45227	NaN	NaN	NaN	0.582913	7.75938	0.0216856	0.215506	NaN
3157	69.6269	-140.9	69.5082	-141.198	69.6255	-140.9	69.632	-141.362	69.633	-141.242	Canada	Americas	Northern America	High income	Developed Economy	114.352	113.737	0	0	0	0	0	NaN	NaN	NaN	0.582913	0	0	0.0263395	NaN
3158	69.8015	-141.928	69.5476	-141.866	69.6452	-141.401	69.7986	-142.014	69.7583	-141.617	United States of America	Americas	Northern America	High income	Developed Economy	366.193	361.783	0	0	0	0	3.33156	NaN	NaN	NaN	0.582913	64.2585	0	NaN	NaN
3159	69.8268	-142.023	69.7829	-142.095	69.8038	-142.022	69.8479	-142.211	69.845	-142.082	United States of America	Americas	Northern America	High income	Developed Economy	26.2389	25.8088	0	0	0	0	0.513527	NaN	NaN	NaN	0.582913	25.8088	0	NaN	NaN
3161	70.0624	-142.983	70.0558	-142.998	70.0584	-142.978	70.0652	-142.998	70.0639	-142.982	United States of America	Americas	Northern America	High income	Developed Economy	0.592218	NaN	NaN	NaN	NaN	NaN	NaN	NaN	NaN	NaN	0.582913	NaN	NaN	NaN	NaN
3162	70.1186	-143.351	70.0922	-143.295	70.1142	-143.207	70.1006	-143.337	70.1322	-143.292	United States of America	Americas	Northern America	High income	Developed Economy	11.4528	2.38563	0	0	0	0	1.81905	NaN	NaN	NaN	0.535403	2.38563	0	NaN	NaN
3163	70.0883	-144.053	70.0463	-143.996	70.0576	-143.964	70.0431	-144.146	70.0877	-144.069	United States of America	Americas	Northern America	High income	Developed Economy	15.8797	2.89654	0	0	0	0	0.631028	NaN	NaN	NaN	0.555022	2.89654	0	NaN	NaN
3165	70.0241	-144.45	69.9531	-144.354	70.0263	-144.398	70.0217	-144.446	70.0267	-144.439	United States of America	Americas	Northern America	High income	Developed Economy	7.97202	7.64759	0	0	0	0	0	NaN	NaN	NaN	0.555022	0	0	NaN	NaN
3167	69.9763	-144.998	69.9315	-145.111	69.96	-144.966	69.9814	-145.066	69.9771	-145	United States of America	Americas	Northern America	High income	Developed Economy	13.3195	13.2705	0	0	0	0	0	NaN	NaN	NaN	0.555022	0	0	NaN	NaN
3168	70.081	-145.569	69.8185	-146.45	70.0356	-145.438	70.1514	-146.972	70.1628	-145.854	United States of America	Americas	Northern America	High income	Developed Economy	1272.56	1222.51	0	0	0	0	7.67063	NaN	NaN	NaN	0.555022	430.993	0	NaN	9.53281
3170	70.204	-147.278	70.1376	-147.246	70.169	-147.205	70.1863	-147.347	70.2028	-147.262	United States of America	Americas	Northern America	High income	Developed Economy	19.6436	10.2214	0	0	0	0	1.23064	NaN	NaN	NaN	0.617221	9.03022	0	NaN	0.0993929
3171	70.2076	-147.593	70.181	-147.636	70.2021	-147.581	70.2001	-147.674	70.2098	-147.61	United States of America	Americas	Northern America	High income	Developed Economy	5.85625	3.90443	0	0	0	0	0	NaN	NaN	NaN	0.617221	0	0	NaN	NaN
3172	70.3415	-148.143	69.9449	-148.687	70.2095	-147.717	70.3036	-148.349	70.3419	-148.107	United States of America	Americas	Northern America	High income	Developed Economy	633.539	510.275	40	788	437	0.8564	1.67503	0	3	3	0.617221	179.669	2.15317	2.15317	1125.21
3173	70.3135	-148.476	70.308	-148.48	70.312	-148.469	70.3203	-148.485	70.3191	-148.483	United States of America	Americas	Northern America	High income	Developed Economy	NaN	0.0111757	0	0	0	0	0	NaN	NaN	NaN	0.617221	NaN	0	NaN	0.108457
3174	70.4276	-148.865	70.2967	-148.975	70.4028	-148.782	70.4228	-148.96	70.4321	-148.874	United States of America	Americas	Northern America	High income	Developed Economy	53.694	20.0315	0	0	0	0	0.769215	NaN	NaN	NaN	0.617221	20.0315	0	NaN	NaN
3177	70.4745	-150.326	70.1776	-150.914	70.4356	-150.196	70.369	-151.146	70.4944	-150.746	United States of America	Americas	Northern America	High income	Developed Economy	634.067	470.037	0	9	4	0.00850996	11.2626	NaN	0	0	0.695317	469.169	6.9703	6.9703	125.49
3178	70.3795	-151.232	70.3112	-151.549	70.3537	-151.21	70.4384	-151.566	70.4091	-151.317	United States of America	Americas	Northern America	High income	Developed Economy	115.469	112.197	0	0	0	0	17.5198	NaN	NaN	NaN	0.695317	108.726	0.00606334	0.00606334	NaN
3179	70.4453	-151.943	70.4448	-151.984	70.435	-151.976	70.4554	-151.976	70.4471	-151.941	United States of America	Americas	Northern America	High income	Developed Economy	0.00826611	1.3767	0	0	0	0	0	NaN	NaN	NaN	0.695317	0	0	NaN	NaN
3180	70.8242	-154.321	70.3271	-154.91	70.7677	-154.179	70.7542	-155.947	70.8596	-155.51	United States of America	Americas	Northern America	High income	Developed Economy	2088.65	2015.81	0	0	0	0	82.5873	NaN	NaN	NaN	0.695317	1865.04	0	NaN	NaN
3181	70.8479	-155.93	70.7655	-156.508	70.8147	-155.982	70.9405	-156.26	70.9153	-155.975	United States of America	Americas	Northern America	High income	Developed Economy	230.675	193.794	0	0	0	0	19.6522	NaN	NaN	NaN	0.701302	193.51	0	NaN	1.57617
3184	70.0658	-162.401	70.0377	-162.257	70.1227	-162.262	70.0017	-162.457	70.1031	-162.339	United States of America	Americas	Northern America	High income	Developed Economy	51.1982	36.4042	0	0	0	0	3.49148	NaN	NaN	NaN	2.0908	33.6953	0	NaN	NaN
3185	69.7727	-162.995	69.7609	-162.86	69.8085	-162.865	69.7054	-162.927	69.7305	-163.031	United States of America	Americas	Northern America	High income	Developed Economy	42.1206	35.7328	0	126	155	4.33776	8.19075	NaN	126	155	2.0908	34.8379	143.469	145.123	222.969
3186	69.6496	-163.042	69.6434	-162.995	69.6701	-162.985	69.6367	-163.041	69.692	-163.041	United States of America	Americas	Northern America	High income	Developed Economy	8.70117	5.96815	0	0	0	0	4.77157	NaN	NaN	NaN	2.0908	5.96815	0	NaN	NaN
3187	69.639	-163.05	69.6134	-163.015	69.6366	-163.042	69.5669	-163.052	69.5944	-163.12	United States of America	Americas	Northern America	High income	Developed Economy	15.6486	8.16051	0	0	0	0	1.86353	NaN	NaN	NaN	2.0908	8.16051	0	NaN	NaN
3189	68.4122	-166.372	68.3788	-166.211	68.416	-166.351	68.384	-166.448	68.398	-166.446	United States of America	Americas	Northern America	High income	Developed Economy	18.1274	11.1038	0	0	0	0	8.0108	NaN	NaN	NaN	2.11108	10.4703	0	NaN	NaN
3190	67.7887	-164.644	67.8049	-164.548	67.8202	-164.684	67.76	-164.581	67.8043	-164.691	United States of America	Americas	Northern America	High income	Developed Economy	19.267	16.4862	0	0	0	0	13.2342	NaN	NaN	NaN	2.53218	16.4862	0	NaN	NaN
3191	67.7309	-164.519	67.7808	-164.397	67.7539	-164.563	67.7104	-164.47	67.7204	-164.508	United States of America	Americas	Northern America	High income	Developed Economy	23.8848	18.2446	0	0	0	0	3.45463	NaN	NaN	NaN	2.53218	18.2446	0.00454841	0.00454841	NaN
3192	67.6322	-164.151	67.6451	-164.147	67.6468	-164.194	67.6328	-164.136	67.6375	-164.181	United States of America	Americas	Northern America	High income	Developed Economy	0.00841847	0.750893	0	0	0	0	0	NaN	NaN	NaN	2.53218	0	0	NaN	NaN
3193	66.9772	-162.494	67.1015	-162.397	67.0527	-162.746	67.0189	-162.148	66.9761	-162.506	United States of America	Americas	Northern America	High income	Developed Economy	182.721	146.472	0	0	0	0	82.8074	NaN	NaN	NaN	2.4935	133.435	1.05978	1.30003	0.0359258
3194	66.807	-161.859	66.9065	-160.652	66.9386	-161.491	66.6015	-161.195	66.7161	-161.885	United States of America	Americas	Northern America	High income	Developed Economy	1185.04	1004	1071	1039	710	0.707173	280.345	0	0	0	3.09618	506.661	303.402	643.454	699.524
3195	66.614	-160.294	66.5776	-159.8	66.6378	-159.75	66.5487	-159.839	66.641	-160.312	United States of America	Americas	Northern America	High income	Developed Economy	137.242	87.0158	678	1172	814	9.35462	0.598356	0	0	0	3.09618	7.71725	0	776.96	865.445
3196	66.2304	-161.033	66.1059	-161.178	66.2372	-160.999	66.228	-161.106	66.232	-161.094	United States of America	Americas	Northern America	High income	Developed Economy	31.3792	18.7798	0	0	0	0	0.9136	NaN	NaN	NaN	3.09618	2.48374	0	NaN	NaN
3197	65.9782	-161.857	65.9368	-161.893	65.9682	-161.819	65.9762	-161.899	65.9783	-161.854	United States of America	Americas	Northern America	High income	Developed Economy	7.7286	4.77009	0	0	0	0	0.463857	NaN	NaN	NaN	2.70892	4.77009	0	NaN	NaN
3199	66.0687	-163.718	66.0608	-163.761	66.0675	-163.709	66.0797	-163.768	66.0734	-163.731	United States of America	Americas	Northern America	High income	Developed Economy	0.0142765	0.682763	0	0	0	0	0	NaN	NaN	NaN	2.70892	0	0	NaN	NaN
3202	66.1479	-165.542	66.1374	-165.277	66.1625	-165.56	66.1191	-165.619	66.1209	-165.615	United States of America	Americas	Northern America	High income	Developed Economy	33.5381	23.7656	0	0	4	0.16831	1.35519	NaN	NaN	2	2.46737	23.2061	0	NaN	NaN
3205	65.9807	-166.805	65.9842	-166.779	66.0004	-166.797	65.9783	-166.792	65.9956	-166.834	United States of America	Americas	Northern America	High income	Developed Economy	3.16074	1.61781	0	0	0	0	1.05811	NaN	NaN	NaN	2.46063	1.61781	0	NaN	NaN
3206	65.9283	-166.88	65.909	-166.833	65.9297	-166.877	65.9237	-166.887	65.9264	-166.888	United States of America	Americas	Northern America	High income	Developed Economy	0.00852159	0.437311	0	0	0	0	0	NaN	NaN	NaN	2.46063	0	0	NaN	NaN
3207	65.8481	-167.16	65.8163	-167.175	65.8484	-167.151	65.8525	-167.187	65.8527	-167.162	United States of America	Americas	Northern America	High income	Developed Economy	2.82608	1.72974	0	0	0	0	0	NaN	NaN	NaN	2.957	0	0	NaN	NaN
3208	65.7413	-167.503	65.741	-167.467	65.7533	-167.495	65.7381	-167.496	65.7422	-167.505	United States of America	Americas	Northern America	High income	Developed Economy	0.0173159	0.975945	0	0	0	0	0	NaN	NaN	NaN	2.957	0	0	NaN	NaN
3209	64.8869	-166.405	64.8991	-166.407	64.9031	-166.415	64.8863	-166.39	64.8923	-166.427	United States of America	Americas	Northern America	High income	Developed Economy	0.0103903	0.75658	0	0	0	0	0	NaN	NaN	NaN	3.1652	0	0	NaN	NaN
3214	64.5302	-164.506	64.542	-164.498	64.5336	-164.532	64.5454	-164.438	64.527	-164.527	United States of America	Americas	Northern America	High income	Developed Economy	0.00650513	1.43598	0	0	0	0	0	NaN	NaN	NaN	3.65325	0	0	0.0681827	NaN
3215	64.5509	-164.396	64.5779	-164.414	64.5455	-164.438	64.5583	-164.367	64.5518	-164.388	United States of America	Americas	Northern America	High income	Developed Economy	5.19228	4.91401	1	0	0	0	0	0	NaN	NaN	3.65325	0	0	NaN	NaN
3216	64.5848	-163.328	64.7218	-163.517	64.5775	-163.34	64.6447	-163.197	64.6332	-163.222	United States of America	Americas	Northern America	High income	Developed Economy	86.4687	70.0741	0	249	158	2.25476	28.3735	NaN	0	0	3.65325	60.1754	25.1456	204.304	196.116
3217	64.6954	-162.025	64.7263	-162.025	64.6872	-162.134	64.7198	-161.928	64.6994	-161.959	United States of America	Americas	Northern America	High income	Developed Economy	20.2564	16.299	1	0	0	0	8.309	1	NaN	NaN	4.89644	16.299	0	NaN	NaN
3218	64.7385	-161.887	64.7751	-161.901	64.7294	-161.91	64.7523	-161.846	64.7369	-161.889	United States of America	Americas	Northern America	High income	Developed Economy	7.35426	5.43651	0	0	0	0	2.32142	NaN	NaN	NaN	4.89644	5.43651	0	NaN	NaN
3221	64.8211	-160.907	64.8452	-160.845	64.8477	-160.997	64.8193	-160.896	64.8326	-160.985	United States of America	Americas	Northern America	High income	Developed Economy	9.54114	8.06898	0	0	0	0	0	NaN	NaN	NaN	4.89644	0	0	NaN	NaN
3223	64.3798	-161.243	64.3735	-161.101	64.4061	-161.248	64.3544	-161.188	64.3885	-161.263	United States of America	Americas	Northern America	High income	Developed Economy	19.3983	11.6888	875	118	35	2.99432	10.6825	875	118	35	4.89644	11.6888	64.45	64.45	86.8348
3224	63.8701	-160.789	63.8599	-160.702	63.908	-160.814	63.8427	-160.772	63.8759	-160.797	United States of America	Americas	Northern America	High income	Developed Economy	14.0587	9.80194	0	789	618	63.0488	5.66476	NaN	784	616	4.54636	9.23003	712.623	712.63	651.393
3228	63.0511	-164.654	61.9561	-163.227	63.0368	-163.355	61.1348	-165.25	62.0886	-165.737	United States of America	Americas	Northern America	High income	Developed Economy	18295.2	16259.7	3332	3964	3977	0.244592	4992.09	2746	3094	3040	3.95954	13650.7	2714.26	3549.95	3823.37
3229	61.0441	-165.149	61.3197	-164.635	61.1344	-165.249	61.0115	-165.133	61.1111	-165.25	United States of America	Americas	Northern America	High income	Developed Economy	297.145	191.646	0	0	0	0	18.9968	NaN	NaN	NaN	3.95954	191.646	0	NaN	NaN
3234	60.247	-162.582	60.2992	-162.821	60.2399	-162.583	60.3393	-162.517	60.2813	-162.542	United States of America	Americas	Northern America	High income	Developed Economy	88.8759	73.0137	0	0	1	0.0136961	59.3666	NaN	NaN	0	6.09484	73.0137	0	NaN	2.57166
3235	60.3881	-162.399	60.4475	-162.455	60.3565	-162.488	60.4662	-162.373	60.3949	-162.373	United States of America	Americas	Northern America	High income	Developed Economy	45.1176	32.8843	0	0	0	0	32.0356	NaN	NaN	NaN	6.09484	32.8843	1.4969	1.4969	0.146298
3236	60.6276	-162.189	61.4887	-160.368	60.6397	-162.198	60.5511	-162.218	60.5587	-162.224	United States of America	Americas	Northern America	High income	Developed Economy	403.919	339.69	5055	3670	5239	15.4229	78.0327	2300	1503	1694	6.09484	215.505	3273	4962.03	5520.8
3237	60.2442	-162.356	60.3244	-162.301	60.3588	-162.331	60.2204	-162.333	60.2943	-162.455	United States of America	Americas	Northern America	High income	Developed Economy	64.925	63.8958	326	0	0	0	63.8958	326	NaN	NaN	6.09484	63.8958	0	NaN	NaN
3238	59.7496	-161.932	59.8187	-161.273	60.2193	-162.333	59.7448	-161.931	60.1644	-162.369	United States of America	Americas	Northern America	High income	Developed Economy	1168.61	1069.58	4	380	514	0.480561	337.179	4	10	5	5.45952	556.932	419.773	422.594	401.918
3239	59.6939	-161.879	59.6099	-161.54	59.7024	-161.881	59.6597	-161.878	59.6913	-161.892	United States of America	Americas	Northern America	High income	Developed Economy	45.708	44.6983	0	0	0	0	6.43955	NaN	NaN	NaN	5.45952	20.7795	0	NaN	NaN
3242	58.8152	-161.674	58.8242	-161.671	58.8198	-161.686	58.8154	-161.67	58.8179	-161.685	United States of America	Americas	Northern America	High income	Developed Economy	0.574932	NaN	NaN	NaN	NaN	NaN	NaN	NaN	NaN	NaN	5.45952	NaN	NaN	NaN	NaN
3243	58.7991	-161.292	58.8202	-161.251	58.8048	-161.302	58.7986	-161.29	58.7997	-161.295	United States of America	Americas	Northern America	High income	Developed Economy	1.33916	0.273077	0	0	0	0	0	NaN	NaN	NaN	4.55236	0	0	NaN	NaN
3245	59.07	-160.342	59.2217	-160.198	59.0728	-160.356	59.0428	-160.316	59.0527	-160.337	United States of America	Americas	Northern America	High income	Developed Economy	35.3957	31.0507	685	3	4	0.128822	17.5524	685	0	1	4.55236	27.5765	10.6961	12.9429	14.7694
3265	55.3821	-162.511	55.3732	-162.476	55.3946	-162.502	55.3745	-162.513	55.3861	-162.512	United States of America	Americas	Northern America	High income	Developed Economy	2.44653	1.70047	0	0	0	0	0	NaN	NaN	NaN	2.63151	0	0	NaN	NaN
3269	54.6356	-163.77	54.6533	-163.779	54.6346	-163.776	54.6339	-163.762	54.6345	-163.767	United States of America	Americas	Northern America	High income	Developed Economy	NaN	NaN	NaN	NaN	NaN	NaN	0	NaN	NaN	NaN	2.34081	NaN	NaN	NaN	NaN
3273	55.8355	-159.674	55.8935	-159.66	55.8523	-159.746	55.8209	-159.629	55.8361	-159.678	United States of America	Americas	Northern America	High income	Developed Economy	26.607	24.7608	0	0	0	0	2.17947	NaN	NaN	NaN	2.61746	21.8647	0	NaN	NaN
3274	55.8908	-159.177	55.967	-159.215	55.8905	-159.275	55.8905	-159.177	55.8991	-159.223	United States of America	Americas	Northern America	High income	Developed Economy	24.1456	20.5291	0	0	0	0	0	NaN	NaN	NaN	2.61746	0	0	0.479608	1.36756
3275	55.9649	-158.887	56.0264	-159.018	55.9615	-158.89	55.9773	-158.875	55.9677	-158.884	United States of America	Americas	Northern America	High income	Developed Economy	10.1239	9.97612	0	0	0	0	0	NaN	NaN	NaN	2.61746	0	0	NaN	NaN
3282	48.1557	-123.131	48.0504	-123.146	48.0654	-123.043	48.1158	-123.247	48.1527	-123.117	United States of America	Americas	Northern America	High income	Developed Economy	87.9157	87.5352	15060	21580	18935	216.313	1.9137	149	169	181	2.9186	5.35934	471.178	15298.3	21135.8
3283	48.149	-123.569	48.1283	-123.559	48.1478	-123.542	48.1454	-123.57	48.1516	-123.561	United States of America	Americas	Northern America	High income	Developed Economy	2.29677	1.74492	36	144	39	22.3506	0	0	0	0	2.81669	0	0	131.256	171.645
3284	47.9084	-124.642	47.9166	-124.637	47.9217	-124.64	47.8987	-124.631	47.9117	-124.644	United States of America	Americas	Northern America	High income	Developed Economy	NaN	0.242884	3	69	1	4.1172	0	0	0	0	2.44162	NaN	0	28.7797	39.02
3289	47.0243	-124.052	47.0411	-124.055	47.0397	-124.07	47.0317	-124.04	47.0244	-124.053	United States of America	Americas	Northern America	High income	Developed Economy	0.0107963	1.52864e-06	0	0	0	0	1.52864e-06	NaN	NaN	NaN	2.19633	NaN	0.00048084	0.00048084	5.83766e-06
3295	46.2195	-123.769	46.2009	-123.434	46.276	-123.778	46.2013	-123.76	46.2355	-123.796	United States of America	Americas	Northern America	High income	Developed Economy	94.5835	20.3829	66	37	35	1.71712	16.3712	57	28	32	2.51278	17.4054	161.95	180.852	47.3728
3308	42.8546	-124.544	42.854	-124.543	42.8566	-124.541	42.8515	-124.545	42.8548	-124.544	United States of America	Americas	Northern America	High income	Developed Economy	0.0471246	NaN	NaN	NaN	NaN	NaN	NaN	NaN	NaN	NaN	2.51278	NaN	NaN	NaN	NaN
3317	40.648	-124.31	40.5689	-124.156	40.7265	-124.255	40.594	-124.341	40.6543	-124.308	United States of America	Americas	Northern America	High income	Developed Economy	118.621	105.707	3186	1928	1956	18.504	43.6859	705	101	180	1.61019	87.4449	1328.27	2084.41	2396.11
3329	38.2179	-122.942	38.2112	-122.932	38.2182	-122.941	38.2047	-122.925	38.2082	-122.941	United States of America	Americas	Northern America	High income	Developed Economy	NaN	NaN	NaN	NaN	NaN	NaN	0	NaN	NaN	NaN	1.89653	NaN	NaN	NaN	NaN
3382	33.2017	-79.1778	33.2353	-79.4584	33.0313	-79.5326	33.3884	-79.1414	33.1215	-79.2351	United States of America	Americas	Northern America	High income	Developed Economy	679.706	558.136	3921	3385	2437	4.36632	251.607	410	318	409	1.54607	397.895	3231.81	4416.63	4565.78
3386	32.0318	-80.8582	32.0874	-81.0262	31.8826	-80.9652	32.2208	-80.6669	31.9784	-80.8476	United States of America	Americas	Northern America	High income	Developed Economy	485.418	269.587	38072	39842	40745	151.139	71.3531	1627	2548	2790	1.72821	228.501	28400.5	39739.8	48704.3
3387	31.8283	-81.0394	31.9221	-81.1972	31.6996	-81.1423	31.8823	-80.9658	31.7401	-81.1031	United States of America	Americas	Northern America	High income	Developed Economy	251.349	163.198	593	505	325	1.99145	33.9541	75	0	10	1.72776	138.993	448.692	695.248	928.264
3388	31.3256	-81.3623	31.3755	-81.5351	31.1341	-81.398	31.5298	-81.1868	31.2173	-81.2894	United States of America	Americas	Northern America	High income	Developed Economy	688.275	525.876	21660	19473	23603	44.8832	187.926	349	372	531	1.77412	403.649	11318.9	20316.2	28075.2
3389	30.9979	-81.4198	30.9701	-81.5089	30.7903	-81.4544	31.1206	-81.4089	30.9053	-81.4034	United States of America	Americas	Northern America	High income	Developed Economy	194.799	121.211	865	426	403	3.32477	40.9279	80	11	20	1.77183	88.3266	75.9621	595.076	605.023
3390	30.7104	-81.4398	30.7192	-81.5688	30.5144	-81.4379	30.7874	-81.4543	30.7008	-81.4247	United States of America	Americas	Northern America	High income	Developed Economy	210.154	134.912	24930	29693	30979	229.624	59.4205	2369	3731	4220	1.65146	121.775	17358	23008.4	31208.8
3394	26.9597	-82.0225	26.9845	-81.9931	26.9711	-82.0293	26.9516	-82.017	26.9658	-82.0303	United States of America	Americas	Northern America	High income	Developed Economy	4.58076	1.91309	215	395	463	242.017	0	0	0	0	1.13488	0	0	484.478	462.5
3395	26.9961	-82.2492	27.0246	-82.2728	26.9949	-82.2509	27.0077	-82.2512	26.9971	-82.248	United States of America	Americas	Northern America	High income	Developed Economy	1.52657	0.746723	2	1	3	4.01755	0	0	0	0	1.10954	0	0	1.25566	19.2382
3398	29.0006	-82.7709	29.0146	-82.729	29.0159	-82.7524	28.9991	-82.7419	29.0009	-82.7713	United States of America	Americas	Northern America	High income	Developed Economy	0.0292912	1.38946	1	0	0	0	0	0	NaN	NaN	1.50601	0	0	10.2386	5.80219
3400	29.2884	-83.1658	29.3166	-83.1191	29.325	-83.1656	29.2717	-83.1015	29.2899	-83.1695	United States of America	Americas	Northern America	High income	Developed Economy	20.9388	14.4132	0	0	0	0	1.91693	NaN	NaN	NaN	1.50601	14.4132	0.178557	0.178557	0.0648094
3404	29.9771	-84.4335	29.986	-84.5237	29.8304	-84.6849	30.003	-84.3619	29.8976	-84.3454	United States of America	Americas	Northern America	High income	Developed Economy	315.237	176.684	1933	1490	1917	10.8499	20.3359	440	365	435	0.778578	102.342	2522.47	2904.24	1783.76
3405	29.7119	-84.98	29.8607	-85.0152	29.8958	-85.3636	29.8239	-84.6999	29.6646	-85.3503	United States of America	Americas	Northern America	High income	Developed Economy	975.687	765.784	12570	10512	10501	13.7127	28.7806	2682	1618	1900	0.778578	602.966	7327.22	9728.71	10851.9
3407	30.4039	-86.1236	30.4009	-86.059	30.4302	-86.1263	30.3883	-86.105	30.4215	-86.1383	United States of America	Americas	Northern America	High income	Developed Economy	15.5241	10.5281	21	14	59	5.60404	0.000705986	0	0	0	0.688655	10.5281	24.6077	24.6077	58.7909
3409	30.5905	-87.0147	30.6076	-87.0311	30.5997	-87.0243	30.5871	-87.0082	30.5842	-87.0114	United States of America	Americas	Northern America	High income	Developed Economy	9.44921e-05	0.165806	11	0	0	0	0	0	NaN	NaN	0.645917	NaN	0	0.243359	0.39487
3410	30.5424	-87.1697	30.6344	-87.2567	30.5397	-87.188	30.5825	-87.1779	30.5408	-87.1696	United States of America	Americas	Northern America	High income	Developed Economy	24.3483	17.98	210	70	218	12.1246	0	0	0	0	0.6958	0	0	592.802	260.406
3413	30.6409	-87.928	31.0685	-87.9644	30.666	-88.0337	30.6507	-87.914	30.638	-87.9247	United States of America	Americas	Northern America	High income	Developed Economy	269.348	177.728	3488	1098	1105	6.21735	14.479	2573	368	361	0.793935	166.667	521.2	547.26	504.214
3414	30.3636	-88.6263	30.5162	-88.6026	30.3649	-88.6305	30.3449	-88.5659	30.354	-88.6127	United States of America	Americas	Northern America	High income	Developed Economy	55.4461	36.5234	3594	3506	1667	45.6419	14.0279	558	180	160	0.87645	36.5234	1446.41	1446.41	1011.46
3416	30.3561	-89.2898	30.3712	-89.2448	30.3656	-89.2913	30.3491	-89.2774	30.3574	-89.2905	United States of America	Americas	Northern America	High income	Developed Economy	3.70048	2.6275	20	8	46	17.5071	0	0	0	0	1.23	0	0	25.7737	20.3869
3418	30.1829	-89.5261	30.5686	-89.8086	30.1713	-89.7228	30.2447	-89.4245	30.1506	-89.5872	United States of America	Americas	Northern America	High income	Developed Economy	751.358	697.81	35007	30190	32161	46.0885	70.7144	65	13	0	1.23	281.866	7737.23	28265.6	39164.4
3419	28.9304	-89.4117	31.7953	-91.3614	29.777	-93.2225	30.1782	-89.7359	28.9304	-89.4046	United States of America	Americas	Northern America	High income	Developed Economy	51124.9	39829.1	2851512	2887614	3065114	76.9567	4377.81	43237	26840	27438	1.23	24338.3	1.77673e+06	2.88198e+06	2.96246e+06
3421	29.9811	-93.7849	30.0016	-93.7687	29.9987	-93.7915	29.9702	-93.7571	29.9851	-93.7993	United States of America	Americas	Northern America	High income	Developed Economy	6.68093	4.19632	16	0	0	0	0	0	NaN	NaN	1.51949	0	0	0.851354	0.152234
3423	29.7754	-94.7321	29.9068	-94.7685	29.8075	-94.8048	29.8192	-94.7082	29.7225	-94.7213	United States of America	Americas	Northern America	High income	Developed Economy	97.4497	62.5573	240	60	67	1.07102	9.85196	49	0	0	1.19897	61.0644	204.59	234.432	301.923
3428	28.8757	-95.3792	29.2288	-95.5414	28.8423	-95.4714	29.0854	-95.1974	28.9377	-95.2929	United States of America	Americas	Northern America	High income	Developed Economy	770.039	688.178	84207	93821	89275	129.727	15.5802	335	208	159	0.906705	538.27	45236.1	78211	101801
3431	28.6272	-96.0061	28.7477	-95.9996	28.6535	-96.0287	28.6939	-95.9357	28.5915	-95.9798	United States of America	Americas	Northern America	High income	Developed Economy	83.5656	62.9162	655	842	510	8.10601	4.81681	3	39	10	0.728372	62.1857	551.133	551.133	612.237
3434	28.6953	-96.5805	28.7724	-96.5799	28.7196	-96.6159	28.6923	-96.5579	28.6852	-96.5761	United States of America	Americas	Northern America	High income	Developed Economy	25.5687	13.1494	1	3	3	0.228147	4.063	0	1	0	0.721715	13.1494	2.83073	2.83073	7.35905
3438	27.8463	-97.4926	27.8957	-97.6277	27.8387	-97.4906	27.8854	-97.4961	27.8427	-97.4881	United States of America	Americas	Northern America	High income	Developed Economy	33.3324	17.5864	9	0	0	0	0.435415	0	NaN	NaN	0.695295	17.5864	41.6845	41.6845	80.523
3441	25.9551	-97.1458	26.13	-98.2986	24.8753	-97.5735	26.894	-97.3671	25.7854	-97.1569	Mexico	Americas	Central America	Upper middle income	Developing Economies	13427.5	10891.1	1228209	1410303	1549297	142.254	181.158	1493	2615	2649	0.60979	4604.68	277756	1.24187e+06	1.75944e+06
3447	5.37146	-77.3519	5.37116	-77.3517	5.41803	-77.3909	5.34527	-77.3956	5.40759	-77.4147	Colombia	Americas	South America	Upper middle income	Developing Economies	26.409	24.7087	39	1	1	0.0404715	0	0	0	0	2.32827	0	0	131.233	172.828
3448	5.15405	-77.388	5.16847	-77.3359	5.28578	-77.3709	5.10329	-77.3648	5.17027	-77.396	Colombia	Americas	South America	Upper middle income	Developing Economies	66.4666	55.2363	0	0	0	0	0	NaN	NaN	NaN	2.2999	0	0	277.545	386.357
3449	4.94423	-77.371	4.94641	-77.3638	4.99518	-77.3748	4.91961	-77.362	4.96028	-77.3743	Colombia	Americas	South America	Upper middle income	Developing Economies	4.1921	NaN	NaN	NaN	NaN	NaN	NaN	NaN	NaN	NaN	2.2999	NaN	NaN	NaN	NaN
3451	4.1185	-77.5184	4.22523	-77.2781	4.40235	-77.3681	3.99594	-77.4147	4.25672	-77.5259	Colombia	Americas	South America	Upper middle income	Developing Economies	674.167	574.953	8110	3340	3767	6.55184	2.29003	55	0	0	2.30003	26.119	87.2806	1757.35	13006.3
3452	3.86126	-77.0649	3.85072	-77.0622	3.86079	-77.063	3.85786	-77.0737	3.86279	-77.0727	Colombia	Americas	South America	Upper middle income	Developing Economies	0.99053	NaN	NaN	NaN	NaN	NaN	NaN	NaN	NaN	NaN	2.30003	NaN	NaN	NaN	NaN
3453	3.52159	-77.3375	3.51439	-77.2506	3.57427	-77.2768	3.46251	-77.3622	3.48053	-77.3699	Colombia	Americas	South America	Upper middle income	Developing Economies	66.6071	49.8768	811	173	190	3.80939	3.38289	21	0	0	2.36929	7.34027	17.1011	158.534	4180.33
3454	3.37234	-77.4157	3.2498	-77.4247	3.3757	-77.4077	3.22497	-77.5435	3.32295	-77.4803	Colombia	Americas	South America	Upper middle income	Developing Economies	113.626	104.93	76	0	0	0	0.0818392	26	NaN	NaN	2.36929	4.70286	11.321	514.687	8756.83
3455	3.07945	-77.54	3.07961	-77.5393	3.2123	-77.543	2.98435	-77.6658	3.04472	-77.6666	Colombia	Americas	South America	Upper middle income	Developing Economies	146.146	117.878	78	0	0	0	0.486359	5	NaN	NaN	2.36942	5.11481	46.2323	980.036	782.489
3456	2.87552	-77.7033	2.87155	-77.626	2.97811	-77.6612	2.84551	-77.7119	2.89701	-77.6997	Colombia	Americas	South America	Upper middle income	Developing Economies	67.537	47.9913	93	0	0	0	0.329728	0	NaN	NaN	2.36942	14.1997	91.9815	384.792	429.295
3457	2.7835	-77.7466	2.77986	-77.6728	2.84499	-77.7126	2.76411	-77.7655	2.79974	-77.7623	Colombia	Americas	South America	Upper middle income	Developing Economies	49.5924	36.7803	65	14	13	0.35345	0.149737	0	0	0	2.36942	4.61222	57.9692	586.695	336.193
3458	2.65196	-77.917	2.5499	-77.7835	2.68913	-77.8111	2.64062	-77.9277	2.68523	-77.9001	Colombia	Americas	South America	Upper middle income	Developing Economies	125.741	110.45	1103	461	464	4.20099	0.513085	0	0	0	2.36942	53.2961	902.128	1368.99	1600.14
3459	2.63784	-78.0635	2.51009	-77.9768	2.64064	-77.9295	2.63723	-78.0841	2.67878	-78.0017	Colombia	Americas	South America	Upper middle income	Developing Economies	154.863	123.26	243	42	40	0.324517	41.2759	28	0	0	2.32336	72.101	530.131	979.802	1566.99
3460	2.65808	-78.3185	2.18923	-78.4149	2.64145	-78.0922	2.04194	-78.6732	2.49116	-78.5507	Colombia	Americas	South America	Upper middle income	Developing Economies	1702.71	1677.28	26185	25693	30146	17.9732	327.607	18	0	0	2.26804	832.013	14325.8	28137.6	58639.2
3461	1.63715	-79.0091	1.66988	-78.9011	1.76926	-78.8939	1.55856	-78.9118	1.64939	-79.009	Colombia	Americas	South America	Upper middle income	Developing Economies	141.906	122.458	4087	1072	1075	8.77851	0.0320265	97	1	1	2.18924	13.169	609.473	3738.97	8305.85
3462	1.2299	-79.0499	1.11611	-78.9785	1.28614	-78.981	1.14224	-79.1144	1.24463	-79.0521	Ecuador	Americas	South America	Upper middle income	Developing Economies	163.292	121.924	669	2180	7018	57.5603	8.68258	75	169	1010	2.1551	79.2881	1580.91	1991.45	5707.55
3464	0.997522	-79.6363	0.939653	-79.6487	0.997565	-79.6232	0.997307	-79.6466	0.998627	-79.6295	Ecuador	Americas	South America	Upper middle income	Developing Economies	3.41793	1.07527	35	23	25	23.2499	0.314456	27	1	5	2.13492	1.07527	0	NaN	2290.15
3474	-2.6627	-79.8248	-2.25391	-79.8598	-2.56537	-80.1495	-2.67057	-79.7882	-2.68006	-79.9162	Ecuador	Americas	South America	Upper middle income	Developing Economies	969.715	402.297	14001	28335	27632	68.6856	27.8829	820	1300	1267	2.43525	303.338	197.327	197.327	524337
3476	-3.15623	-79.9439	-3.17096	-79.9274	-3.15274	-79.9087	-3.17963	-79.9483	-3.14768	-79.9437	Ecuador	Americas	South America	Upper middle income	Developing Economies	6.82516	2.07608	0	0	0	0	1.21732	NaN	NaN	NaN	2.11768	2.07608	0.45887	0.45887	353.23
3477	-3.50687	-80.4629	-3.58683	-80.4677	-3.49391	-80.4018	-3.63411	-80.58	-3.50469	-80.5036	Peru	Americas	South America	Upper middle income	Developing Economies	120.212	101.351	46278	37524	36477	359.909	1.01145	8	0	0	1.55086	98.8573	41360.9	42585.3	42833
3478	-3.63614	-80.6041	-3.63922	-80.603	-3.63675	-80.5976	-3.64436	-80.6121	-3.63551	-80.6028	Peru	Americas	South America	Upper middle income	Developing Economies	0.393636	NaN	NaN	NaN	NaN	NaN	NaN	NaN	NaN	NaN	1.55086	NaN	NaN	NaN	NaN
3484	-4.0568	-81.0242	-4.05614	-81.022	-4.04549	-81.0145	-4.0656	-81.0292	-4.05457	-81.0229	Peru	Americas	South America	Upper middle income	Developing Economies	NaN	0.676044	4	0	0	0	0	0	NaN	NaN	1.36357	NaN	0	0.161374	6.94973
3485	-4.08257	-81.0418	-4.10062	-81.0314	-4.07294	-81.0344	-4.0994	-81.0518	-4.08273	-81.0421	Peru	Americas	South America	Upper middle income	Developing Economies	3.408	3.08156	61	20	16	5.19218	0	0	0	0	1.36357	0	0	1361.46	226.996
3486	-4.10612	-81.06	-4.10847	-81.0589	-4.10621	-81.058	-4.10975	-81.0647	-4.10712	-81.0621	Peru	Americas	South America	Upper middle income	Developing Economies	0.140494	NaN	NaN	NaN	NaN	NaN	NaN	NaN	NaN	NaN	1.36357	NaN	NaN	NaN	NaN
3491	-4.87763	-81.1628	-4.88458	-81.0233	-4.84715	-81.1864	-4.94245	-81.106	-4.90971	-81.1405	Peru	Americas	South America	Upper middle income	Developing Economies	80.0018	73.5724	12118	10312	10835	147.27	9.91674	1336	137	143	1.20998	67.5704	2100.42	3669.43	5820.78
3492	-5.51862	-80.8965	-5.55124	-80.8207	-5.49533	-80.9066	-5.62551	-80.8556	-5.60818	-80.8639	Peru	Americas	South America	Upper middle income	Developing Economies	51.0122	46.9544	1467	211	1083	23.065	1.90602	23	0	0	1.1602	46.9544	10.4447	10.4447	833.415
3496	-8.9667	-78.6458	-8.96927	-78.6302	-8.959	-78.644	-8.97726	-78.6459	-8.96808	-78.6469	Peru	Americas	South America	Upper middle income	Developing Economies	NaN	0.850031	24	48	73	85.8792	0	0	0	0	0.82261	0	0	519.321	330.544
3501	-10.7364	-77.794	-10.699	-77.7406	-10.7042	-77.8093	-10.7399	-77.7886	-10.7251	-77.8053	Peru	Americas	South America	Upper middle income	Developing Economies	17.6705	17.2907	1982	1471	512	29.6113	0	0	0	0	0.714542	0	0	6037.91	2301.67
3508	-13.5274	-76.1884	-13.4544	-75.9949	-13.4584	-76.1881	-13.5415	-76.188	-13.4726	-76.1913	Peru	Americas	South America	Upper middle income	Developing Economies	86.4662	87.0305	2091	7451	7680	88.245	0	0	0	0	0.730717	0	0	18996.8	11052.6
3509	-13.684	-76.2199	-13.6797	-76.2142	-13.6614	-76.2101	-13.717	-76.2214	-13.6876	-76.2209	Peru	Americas	South America	Upper middle income	Developing Economies	1.89383	NaN	NaN	NaN	NaN	NaN	NaN	NaN	NaN	NaN	0.730717	NaN	NaN	NaN	NaN
3516	-16.6318	-72.7652	-16.6175	-72.7509	-16.5685	-72.8474	-16.6589	-72.6604	-16.6333	-72.763	Peru	Americas	South America	Upper middle income	Developing Economies	27.0733	25.8611	289	2350	4570	176.713	0	0	0	0	0.832105	22.6628	5497	5978.7	4996.09
3518	-17.1722	-71.8393	-17.1536	-71.8139	-17.0978	-71.9148	-17.2062	-71.7157	-17.1746	-71.8358	Peru	Americas	South America	Upper middle income	Developing Economies	36.024	35.9705	323	1465	1770	49.2071	0	0	0	0	0.872059	4.72843	7.25377	2982.47	1023.28
3520	-17.9194	-70.9593	-17.9109	-70.9604	-17.9131	-70.9724	-17.922	-70.954	-17.9192	-70.9606	Peru	Americas	South America	Upper middle income	Developing Economies	0.910911	NaN	NaN	NaN	NaN	NaN	NaN	NaN	NaN	NaN	0.872059	NaN	NaN	NaN	NaN
3522	-18.3004	-70.4444	-18.098	-70.3325	-18.2237	-70.5648	-18.3424	-70.3877	-18.2767	-70.4792	Peru	Americas	South America	Upper middle income	Developing Economies	290.971	287.777	1096	1434	3164	10.9946	0	0	0	0	0.893987	4.73783	2.77138	387.06	15441.3
3528	-26.1809	-70.655	-26.1776	-70.6352	-26.1773	-70.6572	-26.1842	-70.6545	-26.1807	-70.6551	Chile	Americas	South America	High income	Developing Economies	0.841056	NaN	NaN	NaN	NaN	NaN	NaN	NaN	NaN	NaN	0.893987	NaN	NaN	NaN	NaN
3529	-26.1907	-70.6612	-26.1982	-70.6494	-26.1882	-70.6564	-26.1909	-70.6619	-26.1897	-70.6588	Chile	Americas	South America	High income	Developing Economies	0.408733	NaN	NaN	NaN	NaN	NaN	NaN	NaN	NaN	NaN	0.893987	NaN	NaN	NaN	NaN
3542	-29.306	-71.3648	-29.2984	-71.3433	-29.3056	-71.3653	-29.3165	-71.3526	-29.3115	-71.3586	Chile	Americas	South America	High income	Developing Economies	NaN	0.750435	1	0	0	0	0	0	NaN	NaN	1.06128	0	0	0.678645	0.756593
3580	-51.0844	-69.418	-51.1096	-69.4547	-51.0916	-69.4052	-51.0836	-69.4176	-51.0854	-69.418	Argentina	Americas	South America	High income	Developing Economies	1.62216	1.60351	0	0	1	0.623633	0	NaN	NaN	0	6.78057	0	0	0.339722	6.75886
3587	-39.6911	-62.0891	-39.5299	-62.8518	-39.9559	-62.1011	-39.4407	-62.0438	-39.9138	-62.0866	Argentina	Americas	South America	High income	Developing Economies	1979.78	1791.67	11743	4963	5124	2.8599	304.78	1104	449	475	2.84022	1336.81	84.2275	2033.61	5691.42
3593	-34.0035	-58.3548	-33.7327	-59.2844	-34.4493	-58.5063	-33.7155	-58.5472	-34.1852	-58.2428	Argentina	Americas	South America	High income	Developing Economies	3833.36	3330.36	19826	18620	20041	6.01767	738.706	4078	1528	1378	2.33869	3299.81	279009	280710	490462
3594	-33.114	-58.3385	-32.4821	-58.2028	-33.069	-58.3394	-33.106	-58.1581	-33.1078	-58.3491	Uruguay	Americas	South America	High income	Developing Economies	622.172	555.594	3465	3002	2923	5.26104	71.3152	253	91	86	2.32206	225.406	1648.49	2490.18	11087.1
3599	-34.7977	-55.8564	-34.7952	-55.8595	-34.7963	-55.8684	-34.7939	-55.8525	-34.7975	-55.8552	Uruguay	Americas	South America	High income	Developing Economies	0.279199	NaN	NaN	NaN	NaN	NaN	NaN	NaN	NaN	NaN	2.32206	NaN	NaN	NaN	NaN
3603	-34.8037	-54.6993	-34.7838	-54.6851	-34.7968	-54.7047	-34.8079	-54.6912	-34.8047	-54.7009	Uruguay	Americas	South America	High income	Developing Economies	NaN	0.704527	2	0	0	0	0	0	NaN	NaN	1.0714	0	0	0.223048	1.86533
3604	-33.1483	-53.6195	-33.1642	-53.6706	-33.192	-53.6644	-33.1311	-53.6746	-33.1794	-53.6069	Uruguay	Americas	South America	High income	Developing Economies	25.8655	14.2949	59	4	2	0.13991	0.156171	1	0	0	0.933134	14.2949	5.75644	5.75644	2.36611
3607	-31.2792	-51.7314	-31.1728	-51.8168	-31.2842	-51.8116	-31.2653	-51.7141	-31.288	-51.7493	Brazil	Americas	South America	Upper middle income	Developing Economies	65.2414	58.7057	1126	727	236	4.02005	0.00225077	0	0	0	0.927204	58.7057	190.701	190.701	203.541
3608	-30.0281	-51.2504	-29.9505	-51.3057	-30.0039	-51.3002	-30.0187	-51.2171	-30.0596	-51.2715	Brazil	Americas	South America	Upper middle income	Developing Economies	42.3004	26.5121	6091	4832	8428	317.893	0.0435524	253	0	7	0.534498	26.5121	34305	34305	10566.4
3615	-25.8589	-48.6836	-25.8388	-48.7301	-25.8684	-48.7261	-25.8586	-48.6798	-25.8677	-48.7013	Brazil	Americas	South America	Upper middle income	Developing Economies	7.71355	6.41329	78	6	0	0	0	0	0	NaN	0.943864	0	0	135.07	13.3527
3616	-25.2811	-48.408	-25.2101	-48.4239	-25.2995	-48.4266	-25.2744	-48.4042	-25.3007	-48.4215	Brazil	Americas	South America	Upper middle income	Developing Economies	11.6302	4.80865	35	7	1	0.207959	1.85555	9	2	0	1.14268	4.80865	51.6144	51.6144	17.8425
3622	-21.6186	-41.0131	-21.7623	-41.278	-22.0935	-41.1333	-21.4879	-41.0632	-21.9659	-40.9739	Brazil	Americas	South America	Upper middle income	Developing Economies	1205.73	1107.64	68063	50854	60710	54.8105	0.280168	0	0	0	0.872543	1107.64	126299	126299	80244.9
3624	-21.0051	-40.8045	-21.0054	-40.8081	-21.0112	-40.808	-20.9949	-40.8092	-21.0045	-40.8048	Brazil	Americas	South America	Upper middle income	Developing Economies	0.369281	NaN	NaN	NaN	NaN	NaN	NaN	NaN	NaN	NaN	0.872543	NaN	NaN	NaN	NaN
3627	-19.648	-39.8111	-19.4514	-40.1613	-19.8329	-40.0583	-18.5187	-39.728	-19.3607	-39.6954	Brazil	Americas	South America	Upper middle income	Developing Economies	3622.48	3309.43	131350	136313	174330	52.6768	6.78594	1076	513	427	1.38686	1938.55	28154.2	134039	204425
3628	-18.0941	-39.5448	-18.0969	-39.552	-18.1241	-39.5703	-18.0861	-39.5453	-18.0921	-39.5433	Brazil	Americas	South America	Upper middle income	Developing Economies	1.62588	0.993571	7	0	0	0	0	0	NaN	NaN	1.70898	0	0	9.33853	3.47625
3629	-17.5528	-39.189	-17.5458	-39.1977	-17.5839	-39.193	-17.5301	-39.1915	-17.5559	-39.1883	Brazil	Americas	South America	Upper middle income	Developing Economies	3.08463	NaN	NaN	NaN	NaN	NaN	NaN	NaN	NaN	NaN	1.70898	NaN	NaN	NaN	NaN
3630	-17.3567	-39.2131	-17.3417	-39.2352	-17.4088	-39.2036	-17.3524	-39.2139	-17.3958	-39.2035	Brazil	Americas	South America	Upper middle income	Developing Economies	6.52885	5.58314	91	14	0	0	0	0	0	NaN	1.67418	0	0	156.563	35.3357
3632	-15.8351	-38.8578	-15.7949	-38.994	-16.0962	-38.9515	-15.2904	-38.9903	-15.8425	-38.8555	Brazil	Americas	South America	Upper middle income	Developing Economies	646.942	526.429	11049	23650	42519	80.7688	4.33541	10	3	6	1.43914	424.267	29634.3	32045	36267.1
3637	-12.7571	-38.8846	-12.7321	-38.9171	-12.7757	-38.8991	-12.7261	-38.8893	-12.7656	-38.8854	Brazil	Americas	South America	Upper middle income	Developing Economies	8.33585	1.71217	66	92	94	54.901	0.598195	17	53	54	1.44576	1.71217	124.247	124.247	92.6544
3640	-11.1705	-37.16	-11.1384	-37.1628	-11.2421	-37.2242	-11.1151	-37.1347	-11.1813	-37.1679	Brazil	Americas	South America	Upper middle income	Developing Economies	18.4606	9.55971	130	156	250	26.1514	1.30197	38	33	27	1.47089	9.55971	3037.4	3037.4	303.127
3641	-10.5053	-36.3969	-10.3212	-36.5657	-10.666	-36.7477	-10.2981	-36.2897	-10.5091	-36.3891	Brazil	Americas	South America	Upper middle income	Developing Economies	897.282	803.677	43398	49135	42703	53.1346	10.8795	260	153	77	1.50026	674.255	43098.5	49724.6	44285.6
3646	-8.22471	-34.9241	-8.24009	-34.9368	-8.24578	-34.938	-8.18524	-34.9179	-8.23182	-34.9249	Brazil	Americas	South America	Upper middle income	Developing Economies	NaN	1.33193	5680	7179	6907	5185.72	0	0	0	0	1.58557	0	0	3174.18	9732.77
3654	-4.42339	-37.7652	-4.43673	-37.7793	-4.51044	-37.7165	-4.39934	-37.8079	-4.40003	-37.7701	Brazil	Americas	South America	Upper middle income	Developing Economies	26.412	19.6998	3204	4243	1987	100.864	0.785975	3	1	17	2.14435	8.05209	615.592	2296.18	3087.94
3659	-2.83935	-40.1428	-2.94469	-40.1706	-2.82664	-40.1192	-2.8346	-40.1581	-2.82525	-40.1381	Brazil	Americas	South America	Upper middle income	Developing Economies	23.8952	22.1899	767	636	499	22.4877	0	0	0	0	2.1532	0	0	2918.67	746.965
3660	-2.74202	-41.7916	-3.01051	-41.8195	-2.88652	-41.6317	-2.72819	-42.2618	-2.72664	-41.8225	Brazil	Americas	South America	Upper middle income	Developing Economies	1034.11	916.119	124735	178977	197356	215.426	287.813	19804	30392	22244	2.18405	760.707	80737.6	110626	202034
3664	-2.78365	-44.1574	-2.85021	-44.2064	-2.78772	-44.1361	-2.78056	-44.285	-2.76415	-44.1849	Brazil	Americas	South America	Upper middle income	Developing Economies	78.5014	58.6773	437	859	38	0.64761	1.38202	5	2	0	3.72325	7.15344	344.696	1361.88	47.4598
3666	-1.59922	-45.3277	-1.73008	-45.2724	-1.58898	-45.2512	-1.59961	-45.3443	-1.58756	-45.2793	Brazil	Americas	South America	Upper middle income	Developing Economies	78.5485	50.8254	386	2026	78	1.53467	0.848924	11	136	30	3.06007	24.6187	678.171	1212.15	69.445
3670	-1.19207	-48.5062	-1.55664	-48.4877	-1.03902	-48.3064	-1.47984	-48.6915	-1.22315	-48.5598	Brazil	Americas	South America	Upper middle income	Developing Economies	973.608	617.293	767070	1458647	1477243	2393.1	8.5122	11063	4321	16542	2.40185	100.007	609859	1.22697e+06	1.50585e+06
3671	-1.8615	-49.1862	-2.61386	-49.5916	-1.87095	-49.1617	-1.87082	-49.3454	-1.8524	-49.204	Brazil	Americas	South America	Upper middle income	Developing Economies	856.731	339.644	901	7133	29342	86.3904	76.3499	274	1392	7969	2.36197	158.22	5847.71	9744.8	38871.4
3672	0.201633	-49.4659	-1.54578	-52.5444	-0.165915	-49.2516	1.26744	-49.8982	0.34469	-49.5199	Brazil	Americas	South America	Upper middle income	Developing Economies	84429.4	58747.7	375797	646335	746287	12.7033	347.492	1834	3467	5208	2.07454	20878.6	122236	446556	918308
3678	5.46184	-53.0086	5.40008	-52.9582	5.34023	-52.8404	5.46782	-53.0702	5.45289	-52.9441	France	Europe & Central Asia	Western Europe	High income	Developed Economy	85.9911	53.6356	181	254	88	1.6407	0.690731	6	6	2	1.81534	21.1886	175.778	422.908	157.613
3687	6.91734	-58.3332	6.69392	-58.5761	6.88268	-58.3079	7.10808	-58.4766	6.94571	-58.3485	Guyana	Americas	South America	Upper middle income	Developing Economies	572.816	290.54	14904	31843	32772	112.797	39.9511	6063	9944	8133	1.9503	279.497	19480.8	20150.6	28494.9
3691	8.61433	-60.5792	8.60295	-62.2278	8.53915	-60.575	10.0594	-62.4633	9.46326	-60.869	Venezuela	Americas	South America	Upper middle income	Developing Economies	22522.6	20698.4	69834	105932	160743	7.76596	15.2002	99	10	47	1.51173	526.045	397.864	71042.8	235577
3692	10.1711	-64.7086	10.1702	-64.7026	10.1788	-64.7001	10.1597	-64.707	10.1704	-64.7098	Venezuela	Americas	South America	Upper middle income	Developing Economies	0.849909	NaN	NaN	NaN	NaN	NaN	NaN	NaN	NaN	NaN	1.51173	NaN	NaN	NaN	NaN
3694	10.395	-65.9858	10.3832	-66.0017	10.3536	-65.9427	10.4388	-66.0553	10.3945	-65.985	Venezuela	Americas	South America	Upper middle income	Developing Economies	18.5379	14.0512	173	4516	5393	383.811	0	0	0	0	0.374528	13.2048	625.849	693.166	1468.3
3695	11.0577	-68.3359	11.0569	-68.3437	11.0009	-68.3155	11.1194	-68.3735	11.0645	-68.3388	Venezuela	Americas	South America	Upper middle income	Developing Economies	7.54883	5.75726	622	663	2890	501.975	0	0	0	0	0.354693	5.75726	50.0118	50.0118	149.175
3696	11.4339	-69.8439	11.4265	-69.859	11.4272	-69.8492	11.4323	-69.8623	11.4363	-69.8454	Venezuela	Americas	South America	Upper middle income	Developing Economies	1.32945	NaN	NaN	NaN	NaN	NaN	NaN	NaN	NaN	NaN	0.354693	NaN	NaN	NaN	NaN
3697	11.4777	-69.8664	11.4108	-69.9626	11.4397	-69.8494	11.4356	-70.0477	11.5198	-70.005	Venezuela	Americas	South America	Upper middle income	Developing Economies	157.491	142.963	295	233	267	1.86761	0.961055	1	0	0	0.447563	137.059	3831.23	4038.15	17476.4
3698	11.3546	-70.2771	11.3418	-70.2695	11.3433	-70.2448	11.3316	-70.3112	11.3544	-70.2837	Venezuela	Americas	South America	Upper middle income	Developing Economies	6.70605	5.78986	7	15	17	2.93617	0.843504	2	2	2	0.462744	5.78986	30.7506	30.7506	72.6124
3699	11.2906	-70.4826	11.2805	-70.4664	11.2852	-70.465	11.2411	-70.5381	11.2744	-70.5124	Venezuela	Americas	South America	Upper middle income	Developing Economies	10.0635	7.45176	13	0	0	0	0	0	NaN	NaN	0.462744	7.45176	42.7343	42.7343	56.842
3700	11.2316	-70.578	11.2295	-70.5776	11.2294	-70.5657	11.2292	-70.585	11.2318	-70.5769	Venezuela	Americas	South America	Upper middle income	Developing Economies	0.306463	NaN	NaN	NaN	NaN	NaN	NaN	NaN	NaN	NaN	0.462744	NaN	NaN	NaN	NaN
3701	9.08128	-71.6165	9.05022	-71.6556	9.04428	-71.6196	9.05814	-71.6967	9.08143	-71.6168	Venezuela	Americas	South America	Upper middle income	Developing Economies	16.0639	11.953	0	0	0	0	0.0592739	NaN	NaN	NaN	0.303361	11.953	13.9261	13.9261	597.742
3702	9.09217	-71.7146	9.08372	-71.7211	9.07802	-71.7157	9.09427	-71.7304	9.09164	-71.7129	Venezuela	Americas	South America	Upper middle income	Developing Economies	NaN	0.837714	1	0	0	0	0	0	NaN	NaN	0.303361	0	0	20.4273	44.3286
3703	9.19953	-71.7497	9.19975	-71.7585	9.18418	-71.7522	9.20617	-71.7516	9.19882	-71.7469	Venezuela	Americas	South America	Upper middle income	Developing Economies	NaN	0.848564	0	0	0	0	0	NaN	NaN	NaN	0.303361	0	0	12.1555	44.9027
3704	9.35631	-71.7014	9.26933	-71.8754	9.24817	-71.8046	9.45528	-71.8833	9.35608	-71.6994	Venezuela	Americas	South America	Upper middle income	Developing Economies	254.336	204.964	241	149	222	1.08312	4.95421	8	2	3	0.303361	189.694	1174.64	1263.69	1995.62
3705	9.52489	-71.9576	9.58328	-72.0708	9.48611	-71.9327	9.68334	-72.0355	9.5915	-71.9666	Venezuela	Americas	South America	Upper middle income	Developing Economies	129.238	106.88	129	0	0	0	3.82466	2	NaN	NaN	0.290494	100.941	579.65	610.938	1469.95
3708	11.2583	-73.7069	11.2534	-73.6964	11.2584	-73.6887	11.2549	-73.7092	11.2609	-73.6998	Colombia	Americas	South America	Upper middle income	Developing Economies	1.12158	NaN	NaN	NaN	NaN	NaN	NaN	NaN	NaN	NaN	0.290494	NaN	NaN	NaN	NaN
3709	11.2637	-73.769	11.2552	-73.7636	11.258	-73.7343	11.2588	-73.7734	11.2652	-73.7588	Colombia	Americas	South America	Upper middle income	Developing Economies	2.66276	NaN	NaN	NaN	NaN	NaN	NaN	NaN	NaN	NaN	0.290494	NaN	NaN	NaN	NaN
3713	11.1082	-74.8518	10.3929	-74.8327	10.7303	-74.4214	11.0554	-74.8508	10.9756	-74.4919	Colombia	Americas	South America	Upper middle income	Developing Economies	1969.57	1497.17	620883	821091	911188	608.609	26.0281	588	657	737	0.373172	1329.57	152812	337670	1.01409e+06
3714	9.44078	-75.9495	9.33536	-75.937	9.39415	-75.7913	9.37309	-75.9841	9.44752	-75.9304	Colombia	Americas	South America	Upper middle income	Developing Economies	136.592	119.437	3354	10774	11285	94.4846	0.214889	0	0	0	0.38531	99.9733	12249.1	13376.6	19599.1
3717	8.22103	-76.9314	7.92274	-77.0152	7.91972	-76.9258	8.25111	-77.0125	8.12815	-76.8079	Colombia	Americas	South America	Upper middle income	Developing Economies	526.678	327.979	7137	2728	3072	9.36646	0.866483	3	2	2	0.419012	324.83	2862.75	2887.19	13446.9
3718	12.6746	43.8248	12.8022	43.9299	12.6912	43.7979	12.6386	43.9124	12.6595	43.8494	Yemen	Africa	Western Asia	Low income	Least Developed	123.43	121.027	516	134	1359	11.2289	0.427679	1	0	16	1.25562	11.0579	208.583	2216.16	2370.18
3719	12.5961	43.9537	12.7592	44.0397	12.6356	43.9142	12.6442	44.126	12.5943	43.9707	Yemen	Africa	Western Asia	Low income	Least Developed	209.345	210.254	613	660	7219	34.3346	0	0	0	0	1.30625	31.4203	580.955	3845.69	4117.59
3720	12.6423	44.185	12.645	44.1871	12.6462	44.1831	12.6412	44.1872	12.6425	44.1847	Yemen	Africa	Western Asia	Low income	Least Developed	0.135804	NaN	NaN	NaN	NaN	NaN	NaN	NaN	NaN	NaN	1.30625	NaN	NaN	NaN	NaN
3721	12.8231	44.9289	13.1577	44.8124	12.8216	44.9217	12.953	45.1065	12.8601	45.0578	Yemen	Africa	Western Asia	Low income	Least Developed	514.688	513.05	625870	505453	398349	776.433	30.5875	1886	2688	4067	1.23941	87.0533	85537.1	165447	585782
3722	13.0612	45.3875	13.1709	45.3171	13.0423	45.3028	13.102	45.4265	13.0589	45.3845	Yemen	Africa	Western Asia	Low income	Least Developed	105.723	105.044	70917	50898	67652	644.033	6.98335	150	380	1831	1.22735	43.0242	478.099	1149.73	12305.2
3723	13.1268	45.4519	13.2299	45.3504	13.106	45.4301	13.2401	45.5332	13.1325	45.4574	Yemen	Africa	Western Asia	Low income	Least Developed	140.653	137.442	4076	5429	2662	19.3681	0.393117	6	0	0	1.22735	46.119	540.906	2876.82	26137.1
3724	13.4283	46.6956	13.5429	46.6826	13.4376	46.6181	13.4536	46.7519	13.4267	46.6884	Yemen	Africa	Western Asia	Low income	Least Developed	91.4991	90.2476	12852	10046	7332	81.2431	0	0	0	0	1.17043	14.9307	180.14	995.752	973.824
3725	13.9239	47.7753	14.0509	47.7601	13.9193	47.7313	13.9557	47.8338	13.934	47.8069	Yemen	Africa	Western Asia	Low income	Least Developed	82.2867	81.8115	129	196	193	2.35908	0	0	0	0	1.0843	6.65364	56.273	618.893	591.057
3726	14.0266	48.1236	14.0637	48.1462	14.0299	48.118	13.9984	48.1703	14.0231	48.1295	Yemen	Africa	Western Asia	Low income	Least Developed	14.129	13.3113	90	511	540	40.5669	0.416952	4	0	0	1.08094	4.96279	29.5224	92.0187	96.1695
3727	14.0445	48.6779	14.126	48.6642	14.0455	48.6597	14.1094	48.7494	14.0553	48.7007	Yemen	Africa	Western Asia	Low income	Least Developed	46.4949	46.5592	1413	7053	6736	144.676	0	0	0	0	1.06275	29.0325	250.863	395.307	536.785
3738	14.4231	49.0142	14.4226	49.0106	14.417	49.0076	14.4292	49.0141	14.421	49.0137	Yemen	Africa	Western Asia	Low income	Least Developed	0.312967	NaN	NaN	NaN	NaN	NaN	NaN	NaN	NaN	NaN	1.06275	NaN	NaN	NaN	NaN
3753	15.1675	51.13	15.2208	51.1138	15.1672	51.1245	15.174	51.1541	15.1682	51.1339	Yemen	Africa	Western Asia	Low income	Least Developed	8.25012	8.09536	3	378	0	0	0	0	0	NaN	0.920545	0	0	18.7234	17.7492
3756	15.9224	52.1723	15.914	52.1587	15.9093	52.1661	15.9264	52.1625	15.9229	52.1721	Yemen	Africa	Western Asia	Low income	Least Developed	1.59912	NaN	NaN	NaN	NaN	NaN	NaN	NaN	NaN	NaN	0.920545	NaN	NaN	NaN	NaN
3757	16.0013	52.1582	16.0072	52.1342	15.9912	52.1524	16.0033	52.159	16.0007	52.158	Yemen	Africa	Western Asia	Low income	Least Developed	0.00439913	0.470111	0	0	2	4.25432	0	NaN	NaN	0	0.854707	0	0	0.531262	2.38528
3760	16.3382	52.3527	16.4046	52.1912	16.2596	52.2811	16.3483	52.3629	16.2707	52.2933	Yemen	Africa	Western Asia	Low income	Least Developed	115.741	115.163	22	169	339	2.94367	0	0	0	0	0.854093	25.9783	15.8501	73.4272	584.319
3778	17.4504	55.2552	17.4453	55.2524	17.4472	55.2613	17.4492	55.2502	17.4505	55.2546	Oman	Africa	Western Asia	High income	Developing Economies	0.37275	NaN	NaN	NaN	NaN	NaN	NaN	NaN	NaN	NaN	0.854093	NaN	NaN	NaN	NaN
3779	17.4971	55.2307	17.4918	55.2198	17.4869	55.2292	17.5013	55.2263	17.4972	55.2307	Oman	Africa	Western Asia	High income	Developing Economies	1.01323	NaN	NaN	NaN	NaN	NaN	NaN	NaN	NaN	NaN	0.854093	NaN	NaN	NaN	NaN
3791	22.7023	59.3801	22.6977	59.3708	22.6936	59.3786	22.7068	59.3657	22.7028	59.381	Oman	Africa	Western Asia	High income	Developing Economies	1.14498	NaN	NaN	NaN	NaN	NaN	NaN	NaN	NaN	NaN	0.854093	NaN	NaN	NaN	NaN
3792	22.8249	59.2649	22.8245	59.2623	22.8217	59.2643	22.828	59.2599	22.8258	59.265	Oman	Africa	Western Asia	High income	Developing Economies	0.131145	NaN	NaN	NaN	NaN	NaN	NaN	NaN	NaN	NaN	0.854093	NaN	NaN	NaN	NaN
3793	22.8402	59.2483	22.84	59.2475	22.8394	59.2483	22.8408	59.2467	22.8406	59.2482	Oman	Africa	Western Asia	High income	Developing Economies	0.0109199	NaN	NaN	NaN	NaN	NaN	NaN	NaN	NaN	NaN	0.854093	NaN	NaN	NaN	NaN
3795	22.9684	59.1871	22.9678	59.1858	22.9662	59.1878	22.9704	59.1825	22.9687	59.1868	Oman	Africa	Western Asia	High income	Developing Economies	0.0563741	NaN	NaN	NaN	NaN	NaN	NaN	NaN	NaN	NaN	0.854093	NaN	NaN	NaN	NaN
3796	23.0825	59.0595	23.0785	59.0453	23.0541	59.0656	23.1012	59.0312	23.0837	59.0596	Oman	Africa	Western Asia	High income	Developing Economies	3.94036	3.72612	214	238	486	130.43	0	0	0	0	1.58857	0.791682	0.0382604	0.184638	137.849
3797	23.2108	58.9891	23.1873	58.9629	23.1752	58.9913	23.239	58.9441	23.2114	58.9887	Oman	Africa	Western Asia	High income	Developing Economies	12.5964	12.1918	1524	3008	2304	188.98	0	0	0	0	1.58857	9.81873	2724.91	3373.16	451.038
3803	23.6812	58.1935	23.5775	58.1197	23.6626	58.2179	23.7133	58.0725	23.6983	58.1516	Oman	Africa	Western Asia	High income	Developing Economies	108.234	107.616	84913	124784	140819	1308.54	0	0	0	0	1.6263	40.6066	19077.2	50327.9	102337
3805	29.9272	48.6187	30.4276	48.1611	29.9201	48.4177	30.121	48.9384	30.0005	48.8823	Iraq	Africa	Southern Asia	Upper middle income	Developing Economies	2027.42	1878.56	215825	371367	361598	192.486	1556.54	97178	65473	91810	2.47443	1878.56	237345	237345	188706
3806	30.0666	49.5063	30.162	49.6355	30.1597	49.457	30.2029	49.9335	29.9991	49.5636	Iran	Africa	Southern Asia	Upper middle income	Developing Economies	444.234	424.775	2133	747	1026	2.4154	233.466	161	24	47	2.52136	424.775	7957.24	7957.24	4070.5
3807	29.4582	50.6385	29.4991	50.7821	29.5	50.6117	29.3116	50.665	29.4221	50.6581	Iran	Africa	Southern Asia	Upper middle income	Developing Economies	156.766	131.143	2230	2980	5397	41.1534	12.618	26	101	983	1.61545	128.147	1602.78	1684.28	7651.23
3808	29.1443	50.6437	29.2811	50.9319	29.3107	50.665	29.0975	50.8899	29.1142	50.6562	Iran	Africa	Southern Asia	Upper middle income	Developing Economies	529.536	455.032	7108	1210	4711	10.3531	93.9892	234	0	0	1.51076	440.018	14787.6	15479.3	85463.5
3809	28.1378	51.2601	28.1419	51.4509	28.2294	51.2869	27.888	51.5528	27.9952	51.3295	Iran	Africa	Southern Asia	Upper middle income	Developing Economies	490.636	422.854	4276	2017	4613	10.9092	2.32002	4	0	41	1.52147	343.131	5246.38	6505.22	10412.4
3810	26.7512	55.4395	26.868	55.3549	26.7801	55.3423	26.9212	55.5749	26.8018	55.5547	Iran	Africa	Southern Asia	Upper middle income	Developing Economies	280.583	280.584	816	531	2005	7.1458	0.861181	1	7	1	2.13581	249.105	3661.28	3944.01	6401.21
3811	27.0001	55.815	27.0877	55.771	26.9797	55.7513	27.0164	55.9311	26.9872	55.7837	Iran	Africa	Southern Asia	Upper middle income	Developing Economies	102.254	88.8469	129	4	24	0.270128	13.5277	10	1	6	2.09416	88.8469	1338.33	1338.33	6334.42
3812	27.177	56.3899	27.3217	56.4713	27.1878	56.3691	27.1533	56.5543	27.1615	56.4122	Iran	Africa	Southern Asia	Upper middle income	Developing Economies	172.879	158.174	628	159	247	1.56157	8.33193	8	3	6	2.09075	144.408	17068	17565.7	11692.7
3813	27.138	56.646	27.3788	56.7091	27.153	56.5554	27.1315	56.7746	27.1369	56.6401	Iran	Africa	Southern Asia	Upper middle income	Developing Economies	299.248	267.452	1077	385	1698	6.34881	6.2178	1	2	6	2.09075	203.984	3363.16	4465.92	19770.8
3814	27.0052	56.8769	27.0847	56.9641	27.0828	56.8293	26.9952	56.927	26.9984	56.8804	Iran	Africa	Southern Asia	Upper middle income	Developing Economies	84.6763	73.0561	840	1599	3651	49.9753	0.823468	0	2	1	1.94627	71.5236	4090.71	4255.86	2829.57
3815	26.8969	56.9513	26.9475	57.0429	26.9952	56.9579	26.8606	56.9908	26.9666	56.9124	Iran	Africa	Southern Asia	Upper middle income	Developing Economies	100.794	89.4484	248	609	3448	38.5474	0.654643	4	8	9	1.94627	89.4484	1570.69	1570.69	3178.8
3816	26.4429	57.0499	26.4382	57.1657	26.5085	57.078	26.3948	57.0624	26.4535	57.0446	Iran	Africa	Southern Asia	Upper middle income	Developing Economies	75.905	59.2601	95	115	120	2.02497	2.57984	6	7	40	1.88523	59.2601	1050.83	1050.83	1329.81
3817	26.2318	57.1394	26.2835	57.2012	26.2912	57.106	26.2113	57.1834	26.2578	57.1152	Iran	Africa	Southern Asia	Upper middle income	Developing Economies	49.1548	43.5618	61	126	221	5.07325	13.4641	14	19	13	1.83676	43.5618	717.471	717.471	977.536
3818	25.773	57.3842	25.8174	57.4047	25.7799	57.3725	25.7564	57.4372	25.7658	57.3973	Iran	Africa	Southern Asia	Upper middle income	Developing Economies	20.0468	19.5342	19	72	18	0.921463	5.58688	1	8	4	1.74292	19.5342	90.4722	90.4722	45.3609
3819	25.723	57.6563	25.8645	57.6795	25.7461	57.5487	25.7474	57.7105	25.7231	57.6574	Iran	Africa	Southern Asia	Upper middle income	Developing Economies	122.595	108.164	205	1101	856	7.91391	11.5364	7	8	100	1.74292	84.9247	446.491	586.546	251.171
3820	25.5657	58.2419	25.7381	58.2181	25.6411	58.0022	25.5943	58.3792	25.5583	58.1152	Iran	Africa	Southern Asia	Upper middle income	Developing Economies	417.716	416.173	473	1863	1327	3.18858	66.4723	48	59	27	1.68359	383.607	1888.34	2084.6	966.409
3821	25.5856	58.4495	25.6871	58.4669	25.5958	58.3879	25.5921	58.5555	25.5842	58.4557	Iran	Africa	Southern Asia	Upper middle income	Developing Economies	91.9013	91.0918	97	396	134	1.47104	0	0	0	0	1.68584	0	0	437.607	211.527
3822	25.5909	58.5626	25.6938	58.7093	25.5926	58.557	25.573	58.7358	25.5676	58.6978	Iran	Africa	Southern Asia	Upper middle income	Developing Economies	124.354	121.582	161	660	312	2.56617	0.69712	0	0	0	1.66591	109.946	635.121	705.24	282.329
3823	25.44	59.2533	25.6423	59.2394	25.4333	59.1901	25.4702	59.4308	25.439	59.2693	Iran	Africa	Southern Asia	Upper middle income	Developing Economies	279.192	263.371	371	962	351	1.33272	1.67475	3	0	7	1.63845	205.152	978.681	1324.21	3006.13
3825	25.3622	60.1949	25.5318	60.0743	25.3555	59.8816	25.3892	60.2651	25.3457	60.1899	Iran	Africa	Southern Asia	Upper middle income	Developing Economies	410.488	347.789	556	1571	989	2.84368	1.09543	2	0	0	1.61943	270.099	1481.91	1941.67	4208.82
3826	25.3824	60.2972	25.4054	60.3202	25.3886	60.2668	25.432	60.4666	25.3377	60.4086	Iran	Africa	Southern Asia	Upper middle income	Developing Economies	94.5013	75.2234	17384	53961	41560	552.488	0.342562	0	0	0	1.5925	75.2234	365.489	365.489	910.327
3828	25.1681	61.6717	25.2948	61.7163	25.1795	61.58	25.129	61.7532	25.1635	61.6823	Pakistan	Asia-Pacific	Southern Asia	Lower middle income	Developing Economies	148.78	127.143	1681	3262	67	0.526967	2.76409	137	3	0	1.57742	127.143	974.895	974.895	3688.29
3836	25.309	64.2279	25.406	64.3631	25.4401	64.2155	25.3065	64.2314	25.3887	64.1773	Pakistan	Asia-Pacific	Southern Asia	Lower middle income	Developing Economies	139.298	139.836	1375	560	245	1.75205	0	0	0	0	1.64371	135.169	1750.36	1790.32	1765.16
3837	25.3219	64.8021	25.3687	64.7534	25.2987	64.6825	25.327	64.8801	25.3214	64.8066	Pakistan	Asia-Pacific	Southern Asia	Lower middle income	Developing Economies	63.4966	51.6808	514	136	125	2.41869	0.654473	0	0	0	1.64371	47.9085	579.419	630.338	652.368
3838	25.3784	65.4997	25.4379	65.5449	25.3885	65.4707	25.3634	65.5864	25.3788	65.496	Pakistan	Asia-Pacific	Southern Asia	Lower middle income	Developing Economies	45.6904	44.1907	306	17	0	0	0	0	0	NaN	1.64371	44.1907	522.173	522.173	1014.77
3839	25.4256	66.0336	25.4862	65.9724	25.4146	65.9261	25.4319	66.0566	25.4169	65.9869	Pakistan	Asia-Pacific	Southern Asia	Lower middle income	Developing Economies	52.6647	51.0672	433	135	57	1.11618	0	0	0	0	1.90488	41.744	511.414	632.966	1172.68
3840	25.5441	66.4337	25.6144	66.4537	25.5834	66.3991	25.5202	66.4739	25.5351	66.3948	Pakistan	Asia-Pacific	Southern Asia	Lower middle income	Developing Economies	50.2701	45.1155	286	107	0	0	0.900175	0	0	NaN	1.90488	45.1155	101.7	101.7	1036.01
3842	23.9906	67.4268	24.9952	68.2633	24.7451	67.0693	23.5662	68.3181	23.9334	67.4767	Pakistan	Asia-Pacific	Southern Asia	Lower middle income	Developing Economies	12763.7	10952.4	1041716	1306614	1267838	115.759	3054.1	59166	63560	47060	2.13279	9552.88	520024	612239	1.40188e+06
3843	23.808	68.6779	23.7884	68.7136	23.8253	68.7193	23.8058	68.6724	23.8242	68.7127	India	Asia-Pacific	Southern Asia	Lower middle income	Developing Economies	9.39782	9.43878	358	28	25	2.64865	0	0	0	0	3.05568	0	0	115.862	343.035
3844	23.7532	68.6357	23.7334	68.6412	23.7541	68.6387	23.74	68.6237	23.7532	68.6289	India	Asia-Pacific	Southern Asia	Lower middle income	Developing Economies	NaN	0.787703	6	0	0	0	0	0	NaN	NaN	3.05568	0	0	15.6434	28.6276
3845	23.5518	68.4896	23.5583	68.4936	23.565	68.4929	23.5494	68.4901	23.5589	68.4866	India	Asia-Pacific	Southern Asia	Lower middle income	Developing Economies	0.631448	NaN	NaN	NaN	NaN	NaN	NaN	NaN	NaN	NaN	3.05568	NaN	NaN	NaN	NaN
3846	23.3047	68.6838	23.3189	68.7525	23.312	68.6811	23.2605	68.7094	23.301	68.6846	India	Asia-Pacific	Southern Asia	Lower middle income	Developing Economies	23.5849	20.7375	343	228	49	2.36287	0	0	0	0	3.03294	0	0	882.146	1282.63
3847	22.8187	69.3515	22.8234	69.3526	22.8283	69.3299	22.8219	69.3601	22.8189	69.3478	India	Asia-Pacific	Southern Asia	Lower middle income	Developing Economies	1.03412	NaN	NaN	NaN	NaN	NaN	NaN	NaN	NaN	NaN	3.03294	NaN	NaN	NaN	NaN
3848	22.8046	69.6334	22.8399	69.6256	22.8122	69.6091	22.8102	69.6452	22.8038	69.6345	India	Asia-Pacific	Southern Asia	Lower middle income	Developing Economies	6.31128	6.34561	1125	104	116	18.2804	0	0	0	0	2.545	0	0	518.492	1491.29
3849	22.8506	69.8044	22.8644	69.8094	22.8514	69.8025	22.8589	69.8293	22.8496	69.8119	India	Asia-Pacific	Southern Asia	Lower middle income	Developing Economies	0.00404704	0.549371	23	3	3	5.46079	0	0	0	0	2.545	0	0	64.7747	129.109
3850	22.8727	69.8893	22.9042	69.8909	22.8738	69.8811	22.8908	69.9158	22.8728	69.8925	India	Asia-Pacific	Southern Asia	Lower middle income	Developing Economies	5.5202	5.54964	730	80	87	15.6767	0	0	0	0	3.14531	0	0	453.43	1304.23
3852	23.1601	70.7874	23.0892	70.7696	23.103	70.831	23.1227	70.7234	23.1602	70.8156	India	Asia-Pacific	Southern Asia	Lower middle income	Developing Economies	53.5593	53.6488	22035	4916	5333	99.4057	0	0	0	0	3.33965	0	0	2073.15	3092.28
3853	22.7992	70.3926	22.7324	70.4585	22.8268	70.4622	22.7002	70.38	22.7835	70.3703	India	Asia-Pacific	Southern Asia	Lower middle income	Developing Economies	86.0544	86.4367	7255	7392	7418	85.82	0	0	0	0	3.33965	0	0	7733.67	7746.02
3854	22.6958	70.2434	22.6392	70.358	22.6972	70.3657	22.638	70.2671	22.7281	70.26	India	Asia-Pacific	Southern Asia	Lower middle income	Developing Economies	86.1	85.6906	16956	15027	15185	177.207	0	0	0	0	3.14531	53.1326	4417.07	7126.58	7679.16
3856	22.4683	69.9074	22.3827	69.9298	22.4752	69.911	22.4582	69.8929	22.4634	69.8936	India	Asia-Pacific	Southern Asia	Lower middle income	Developing Economies	10.2854	9.85074	1687	423	422	42.8394	0	0	0	0	3.14531	0	0	3129.94	7424.01
3857	22.4002	69.7968	22.3642	69.7807	22.4004	69.8005	22.4092	69.7842	22.4031	69.792	India	Asia-Pacific	Southern Asia	Lower middle income	Developing Economies	3.95691	3.63373	48	11	10	2.752	0	0	0	0	2.80065	0	0	704.844	1303.52
3858	22.3572	69.6432	22.3312	69.6686	22.3638	69.6579	22.3574	69.6417	22.3572	69.6455	India	Asia-Pacific	Southern Asia	Lower middle income	Developing Economies	3.16632	3.16694	42	14	14	4.42068	0	0	0	0	2.80065	0	0	464.413	830.88
3867	20.7437	71.0764	20.7636	71.0658	20.7433	71.0766	20.7551	71.0854	20.7524	71.0811	India	Asia-Pacific	Southern Asia	Lower middle income	Developing Economies	0.0193426	1.46299	608	218	259	177.034	0	0	0	0	1.68655	0	0	264.087	422.278
3868	20.9135	71.4884	20.9945	71.4324	20.9116	71.4844	20.951	71.5456	20.9433	71.5312	India	Asia-Pacific	Southern Asia	Lower middle income	Developing Economies	40.0062	35.411	7829	10127	10243	289.261	0.462289	0	0	0	2.65162	25.7683	5582	7443.96	10860.2
3869	21.3007	72.1182	21.3898	72.0166	21.255	72.089	21.3297	72.1249	21.2965	72.1185	India	Asia-Pacific	Southern Asia	Lower middle income	Developing Economies	59.0976	54.3781	20152	20051	21300	391.702	1.10072	122	9	12	3.96964	31.9357	11708.3	23273.4	28584.8
3874	21.8548	72.5118	21.9266	72.5964	21.8847	72.5119	21.7808	72.5187	21.859	72.5092	India	Asia-Pacific	Southern Asia	Lower middle income	Developing Economies	50.8965	28.0482	4	0	0	0	20.8634	0	NaN	NaN	4.41753	28.0481	8.13707	8.13707	5415.8
3875	21.6326	72.5371	21.6664	72.8255	21.6425	72.5329	21.4359	72.5842	21.4532	72.5643	India	Asia-Pacific	Southern Asia	Lower middle income	Developing Economies	365.734	171.792	2705	398	430	2.50303	61.8139	508	55	54	4.35006	171.792	8225.7	8225.7	19434.5
3876	21.387	72.571	21.4254	72.6466	21.4347	72.5827	21.2628	72.5896	21.328	72.5651	India	Asia-Pacific	Southern Asia	Lower middle income	Developing Economies	85.38	9.66003	20	0	0	0	8.85833	12	NaN	NaN	4.18906	9.66003	0	NaN	3101.03
3877	21.2259	72.6008	21.229	72.6284	21.2422	72.5984	21.205	72.6137	21.2265	72.6002	India	Asia-Pacific	Southern Asia	Lower middle income	Developing Economies	6.38883	1.29785	0	0	0	0	1.29785	NaN	NaN	NaN	4.38065	1.29785	0	NaN	14967.2
3878	21.0477	72.6559	21.1425	72.709	21.0517	72.6562	21.0607	72.6974	21.0401	72.6571	India	Asia-Pacific	Southern Asia	Lower middle income	Developing Economies	21.5798	3.77743	53	13	14	3.70623	3.77743	53	13	14	4.38065	3.77743	2279.76	2279.76	50423.5
3879	21.0517	72.6892	21.0683	72.7695	21.06	72.6976	21.0334	72.7221	21.0311	72.682	India	Asia-Pacific	Southern Asia	Lower middle income	Developing Economies	19.1865	2.41024	55	211	276	114.511	1.62864	25	142	140	4.38065	2.41024	905.37	905.37	1379.58
3880	20.8941	72.7832	20.9534	72.8205	20.9191	72.767	20.8835	72.7925	20.9005	72.7714	India	Asia-Pacific	Southern Asia	Lower middle income	Developing Economies	16.0011	8.69439	90	25	25	2.87542	8.69439	90	25	25	4.44805	8.69439	933.006	933.006	4774.81
3881	20.7468	72.8345	20.7862	72.9697	20.8132	72.8239	20.7327	72.8526	20.7775	72.8194	India	Asia-Pacific	Southern Asia	Lower middle income	Developing Economies	72.0685	55.3923	8248	6367	7293	131.661	30.4739	579	289	332	3.98993	55.3923	16097.3	16097.3	44801
3882	20.6279	72.8768	20.6431	72.9103	20.6637	72.8694	20.6211	72.8837	20.6439	72.8658	India	Asia-Pacific	Southern Asia	Lower middle income	Developing Economies	11.2201	6.01073	438	193	189	31.4438	4.41779	174	44	42	3.98993	6.01073	1973.8	1973.8	4877.8
3883	20.5403	72.8665	20.5336	72.8872	20.5645	72.8904	20.5216	72.8841	20.5539	72.8676	India	Asia-Pacific	Southern Asia	Lower middle income	Developing Economies	5.61374	NaN	NaN	NaN	NaN	NaN	0	NaN	NaN	NaN	3.98993	NaN	NaN	NaN	NaN
3884	20.4812	72.8483	20.4689	72.8572	20.4977	72.8803	20.457	72.8412	20.4816	72.8465	India	Asia-Pacific	Southern Asia	Lower middle income	Developing Economies	5.61623	1.26806	6424	7538	17496	13797.5	0.181899	0	7	9	3.98993	1.26806	1821.27	1821.27	1999.57
3885	20.4106	72.8207	20.4116	72.8295	20.4197	72.828	20.3993	72.8262	20.4199	72.8187	India	Asia-Pacific	Southern Asia	Lower middle income	Developing Economies	1.52679	NaN	NaN	NaN	NaN	NaN	NaN	NaN	NaN	NaN	3.98993	NaN	NaN	NaN	NaN
3887	20.2046	72.7391	20.2027	72.7476	20.2151	72.7455	20.1982	72.7456	20.207	72.7376	India	Asia-Pacific	Southern Asia	Lower middle income	Developing Economies	1.01371	NaN	NaN	NaN	NaN	NaN	NaN	NaN	NaN	NaN	3.98993	NaN	NaN	NaN	NaN
3888	19.7917	72.6846	19.7921	72.6892	19.7968	72.6856	19.7856	72.6876	19.7896	72.6839	India	Asia-Pacific	Southern Asia	Lower middle income	Developing Economies	0.370495	NaN	NaN	NaN	NaN	NaN	NaN	NaN	NaN	NaN	3.98993	NaN	NaN	NaN	NaN
3907	15.9618	73.5051	16.0022	73.4947	16.0129	73.4893	15.9602	73.5052	15.9883	73.4891	India	Asia-Pacific	Southern Asia	Lower middle income	Developing Economies	NaN	1.13102	204	41	33	29.1773	0	0	0	0	1.2554	0	0	244.757	242.257
3922	14.0271	74.5006	14.0276	74.5034	14.041	74.5006	14.0159	74.506	14.0246	74.5008	India	Asia-Pacific	Southern Asia	Lower middle income	Developing Economies	0.525437	NaN	NaN	NaN	NaN	NaN	NaN	NaN	NaN	NaN	1.2554	NaN	NaN	NaN	NaN
3927	13.3476	74.6948	13.2841	74.7265	13.3989	74.6971	13.222	74.7381	13.2841	74.7265	India	Asia-Pacific	Southern Asia	Lower middle income	Developing Economies	14.9721	6.23903	8644	6712	6281	1006.73	0.177143	12	3	3	1.08642	3.72725	5898.25	7529.56	3889.3
3929	12.8452	74.8271	12.8517	74.8303	12.9152	74.8093	12.8389	74.8313	12.8512	74.8224	India	Asia-Pacific	Southern Asia	Lower middle income	Developing Economies	NaN	1.34665	108	1091	1020	757.437	0	0	0	0	1.03224	0	0	1882.52	2553.01
3933	12.4741	74.987	12.4747	74.9879	12.4989	74.9752	12.4718	74.989	12.4804	74.9821	India	Asia-Pacific	Southern Asia	Lower middle income	Developing Economies	0.486569	NaN	NaN	NaN	NaN	NaN	NaN	NaN	NaN	NaN	1.03224	NaN	NaN	NaN	NaN
3942	11.1606	75.802	11.1638	75.8064	11.1795	75.7974	11.147	75.8154	11.1577	75.8009	India	Asia-Pacific	Southern Asia	Lower middle income	Developing Economies	NaN	0.462453	754	265	248	536.271	0	0	0	0	0.981579	0	0	12.9359	831.844
3943	11.1243	75.8253	11.0391	75.8771	11.1455	75.8163	11.017	75.857	11.0202	75.8559	India	Asia-Pacific	Southern Asia	Lower middle income	Developing Economies	21.808	17.0334	32019	30906	36480	2141.68	0.0582033	0	0	0	0.981579	3.83632	341.949	19325.5	41027.9
3944	10.7869	75.9111	10.7904	75.9265	10.9636	75.8713	10.6283	75.9829	10.7908	75.9097	India	Asia-Pacific	Southern Asia	Lower middle income	Developing Economies	41.1401	30.9934	44716	151492	152301	4913.97	0.186795	806	22	21	0.863558	28.4591	50555.4	56288.3	65102.5
3945	10.5086	76.0383	10.509	76.0399	10.5531	76.0172	10.4643	76.0639	10.5153	76.0334	India	Asia-Pacific	Southern Asia	Lower middle income	Developing Economies	2.52127	1.369	75	514	454	331.629	0	0	0	0	0.863558	1.369	3889.55	3889.55	3394.98
3946	10.1776	76.1636	10.1151	76.358	10.3113	76.1237	9.91909	76.2493	9.97442	76.2241	India	Asia-Pacific	Southern Asia	Lower middle income	Developing Economies	424.983	339.417	1303888	1039502	1038941	3060.96	0.610025	13147	904	1089	0.984727	244.649	714543	927978	1.09412e+06
3947	9.78088	76.3712	9.80273	76.451	9.85358	76.3798	9.69774	76.4126	9.78857	76.3683	India	Asia-Pacific	Southern Asia	Lower middle income	Developing Economies	79.1972	73.6925	114257	148925	190284	2582.14	0.0936132	301	0	0	0.984727	66.9086	71242.5	79287.1	83965.5
3948	9.56463	76.4149	9.60478	76.5344	9.68273	76.4127	9.56272	76.4136	9.66618	76.4039	India	Asia-Pacific	Southern Asia	Lower middle income	Developing Economies	92.7238	80.1118	208023	176852	150425	1877.69	0.0919254	401	0	0	0.911349	72.4757	93583.3	104192	108775
3949	9.31104	76.3818	9.33972	76.5608	9.56266	76.4132	9.15199	76.4811	9.37953	76.3523	India	Asia-Pacific	Southern Asia	Lower middle income	Developing Economies	516.261	506.452	652988	687414	652052	1287.49	11.577	1309	1262	1086	0.830175	482.668	578163	614172	691091
3959	8.64894	78.1267	8.63365	77.8789	8.45924	78.0959	8.79226	78.1606	8.49598	78.1303	India	Asia-Pacific	Southern Asia	Lower middle income	Developing Economies	554.719	489.634	331780	362353	378309	772.636	0.560294	2500	228	232	0.804699	291.894	270696	352751	334023
3960	8.84374	78.1672	8.84376	78.1661	8.83865	78.1656	8.84836	78.1664	8.84494	78.1676	India	Asia-Pacific	Southern Asia	Lower middle income	Developing Economies	0.0878751	NaN	NaN	NaN	NaN	NaN	NaN	NaN	NaN	NaN	0.804699	NaN	NaN	NaN	NaN
3962	9.00539	78.2705	9.01771	78.2638	8.99587	78.2553	9.01496	78.2852	9.00391	78.2686	India	Asia-Pacific	Southern Asia	Lower middle income	Developing Economies	3.38276	2.82366	435	47	50	17.7075	0	0	0	0	1.19188	0	0	399.918	464.845
3964	9.1279	78.4847	9.13073	78.485	9.1264	78.4601	9.13546	78.5146	9.12751	78.4836	India	Asia-Pacific	Southern Asia	Lower middle income	Developing Economies	0.997609	NaN	NaN	NaN	NaN	NaN	NaN	NaN	NaN	NaN	1.19188	NaN	NaN	NaN	NaN
3965	8.80137	79.9271	8.80586	79.9443	8.88239	79.9303	8.72625	79.959	8.81145	79.9145	Sri Lanka	Asia-Pacific	Southern Asia	Lower middle income	Developing Economies	27.8716	24.4778	5908	3284	1309	53.4771	0	0	0	0	0.925676	24.4778	1355.02	1355.02	2729.08
3966	8.29757	79.8335	8.29135	79.8844	8.33605	79.8389	8.29147	79.8336	8.32445	79.8324	Sri Lanka	Asia-Pacific	Southern Asia	Lower middle income	Developing Economies	16.914	16.656	2551	188	91	5.46351	0	0	0	0	0.622189	0	0	390.994	85.5315
3967	7.6145	79.7968	7.61193	79.8215	7.64547	79.8004	7.60369	79.7881	7.60599	79.7874	Sri Lanka	Asia-Pacific	Southern Asia	Lower middle income	Developing Economies	7.62407	6.20399	5384	1505	2001	322.534	0	0	0	0	0.593459	0	0	2637.72	3011.45
3976	6.3738	81.5641	6.36393	81.5289	6.36006	81.5229	6.38002	81.5657	6.36736	81.5573	Sri Lanka	Asia-Pacific	Southern Asia	Lower middle income	Developing Economies	0.0017822	1.58461	2732	32	22	13.8835	0	0	0	0	0.348053	0	0	123.976	5.01962
3977	6.50006	81.7033	6.51286	81.7036	6.46352	81.6615	6.52743	81.717	6.48649	81.6931	Sri Lanka	Asia-Pacific	Southern Asia	Lower middle income	Developing Economies	5.94228	4.12153	5689	268	185	44.8862	0	0	0	0	0.348053	4.12153	338.118	338.118	10.5744
3978	7.29844	81.8665	7.29435	81.768	7.29615	81.8666	7.4228	81.7906	7.41587	81.8392	Sri Lanka	Asia-Pacific	Southern Asia	Lower middle income	Developing Economies	101.692	100.578	81677	125171	146258	1454.17	0	0	0	0	0.355409	83.5079	35052.7	40728.2	153132
3979	7.82137	81.5365	7.71119	81.4798	7.72609	81.5782	7.81105	81.5194	7.77122	81.6008	Sri Lanka	Asia-Pacific	Southern Asia	Lower middle income	Developing Economies	93.1214	90.4234	13588	9989	10871	120.223	0	0	0	0	0.455134	47.7885	11118.8	17720.9	7720.07
3980	8.4616	81.2308	8.14526	81.1852	8.19392	81.3854	8.50007	81.1484	8.49609	81.3536	Sri Lanka	Asia-Pacific	Southern Asia	Lower middle income	Developing Economies	825.079	775.847	68511	112543	131797	169.875	0.111367	0	0	0	0.539103	220.213	33816.3	98370.3	133196
3982	8.99384	80.9279	8.98121	80.8899	8.96801	80.9062	9.01537	80.8861	9.00648	80.9242	Sri Lanka	Asia-Pacific	Southern Asia	Lower middle income	Developing Economies	12.6584	9.79184	1800	818	645	65.8712	0	0	0	0	0.558743	0	0	546.361	305.295
3984	9.64532	78.9653	9.65162	78.9371	9.60862	78.9352	9.70335	78.9906	9.63015	78.9595	India	Asia-Pacific	Southern Asia	Lower middle income	Developing Economies	16.8667	14.4342	7071	3943	4064	281.554	0.326585	38	18	18	0.711517	14.4342	3771.64	3771.64	4467.46
3985	9.86049	79.1239	9.92034	78.878	9.76699	79.0435	9.87219	79.1184	9.85906	79.1236	India	Asia-Pacific	Southern Asia	Lower middle income	Developing Economies	182.053	181.532	60893	48852	50716	279.377	0	0	0	0	0.711517	73.8575	17272	42196.4	55373.9
3986	9.91093	79.1465	9.92661	79.1312	9.89378	79.1277	9.92688	79.1526	9.91677	79.1513	India	Asia-Pacific	Southern Asia	Lower middle income	Developing Economies	4.21268	3.80113	3723	12822	13492	3549.47	0	0	0	0	0.711517	0	0	673.63	912.801
3987	10.0526	79.2529	10.0607	79.2348	10.0492	79.2529	10.0741	79.2372	10.0652	79.2529	India	Asia-Pacific	Southern Asia	Lower middle income	Developing Economies	NaN	1.69466	102	2236	2231	1316.49	0	0	0	0	0.711517	0	0	583.35	773.388
3988	10.1536	79.2401	10.1575	79.1962	10.1495	79.2302	10.17	79.2378	10.1541	79.2407	India	Asia-Pacific	Southern Asia	Lower middle income	Developing Economies	4.20922	4.21154	675	922	900	213.698	0	0	0	0	0.578217	0	0	1195.97	1852.47
3989	10.2184	79.2818	10.2108	79.248	10.1838	79.2434	10.2304	79.2679	10.2138	79.2822	India	Asia-Pacific	Southern Asia	Lower middle income	Developing Economies	6.73341	6.71097	640	2075	2332	347.491	0	0	0	0	0.578217	6.71097	2019.66	2019.66	2882.54
3990	10.2662	79.3092	10.269	79.3069	10.2647	79.3008	10.2751	79.3161	10.2655	79.3088	India	Asia-Pacific	Southern Asia	Lower middle income	Developing Economies	0.438526	NaN	NaN	NaN	NaN	NaN	NaN	NaN	NaN	NaN	0.578217	NaN	NaN	NaN	NaN
3991	10.2938	79.3687	10.3036	79.3485	10.2845	79.3311	10.3125	79.3793	10.293	79.3678	India	Asia-Pacific	Southern Asia	Lower middle income	Developing Economies	5.04818	4.63758	590	519	506	109.109	0	0	0	0	0.578217	0	0	1511.7	2671.19
3992	11.3609	79.8315	10.8321	78.8171	10.3115	79.4737	11.4615	79.796	10.2982	79.8814	India	Asia-Pacific	Southern Asia	Lower middle income	Developing Economies	8599.77	8472.62	4343234	5758468	5826349	687.668	394.084	52005	46745	46207	0.729507	3512.28	1.96394e+06	5.02103e+06	5.97324e+06
3993	11.5032	79.7788	11.4934	79.7729	11.4624	79.7954	11.527	79.7664	11.5008	79.7801	India	Asia-Pacific	Southern Asia	Lower middle income	Developing Economies	4.18888	2.59533	115	406	421	162.215	0	0	0	0	0.720157	2.59533	0	NaN	2526.98
3994	11.7726	79.7945	11.899	79.3397	11.6984	79.7776	11.837	79.8083	11.7078	79.7811	India	Asia-Pacific	Southern Asia	Lower middle income	Developing Economies	400.099	395.753	423773	661516	710176	1794.49	0.0496935	556	206	214	0.733797	91.6286	142622	421417	468053
3995	11.8761	79.8213	11.8937	79.7673	11.8611	79.8167	11.9122	79.8306	11.8806	79.8245	India	Asia-Pacific	Southern Asia	Lower middle income	Developing Economies	17.5688	16.0199	49044	61198	73442	4584.42	0	0	0	0	0.735718	0	0	39011.7	125909
3996	12.4551	80.1487	12.4782	80.1252	12.3732	80.0893	12.5284	80.1667	12.4623	80.1531	India	Asia-Pacific	Southern Asia	Lower middle income	Developing Economies	34.2237	33.3123	7622	15582	25468	764.522	0	0	0	0	0.733261	32.4955	2071.55	2071.55	18480.2
3997	13.0133	80.2781	13.0135	80.2764	13.0008	80.2733	13.017	80.2779	13.0142	80.2785	India	Asia-Pacific	Southern Asia	Lower middle income	Developing Economies	0.18911	NaN	NaN	NaN	NaN	NaN	NaN	NaN	NaN	NaN	0.733261	NaN	NaN	NaN	NaN
4000	13.4264	80.3009	13.3448	80.2498	13.344	80.343	13.4365	80.2691	13.4279	80.3159	India	Asia-Pacific	Southern Asia	Lower middle income	Developing Economies	67.3595	64.9761	11865	18023	22605	347.897	0	0	0	0	0.837149	64.9761	3591.55	3591.55	49043.9
4001	13.6049	80.0753	13.684	80.0186	13.5854	80.0528	13.6497	80.0604	13.6111	80.0764	India	Asia-Pacific	Southern Asia	Lower middle income	Developing Economies	24.9257	23.2434	1534	2071	2078	89.4018	9.86302	213	138	148	0.899578	23.2434	4747.97	4747.97	6494.01
4002	14.073	80.1413	13.9648	79.9451	13.8955	80.1866	14.1281	80.13	13.9714	80.1694	India	Asia-Pacific	Southern Asia	Lower middle income	Developing Economies	313.568	300.61	67286	74047	76315	253.867	0.143096	12	0	0	0.878982	221.278	40408.9	53061.7	64442.7
4004	14.578	80.1948	14.571	80.1428	14.5155	80.1798	14.6111	80.1722	14.5811	80.1956	India	Asia-Pacific	Southern Asia	Lower middle income	Developing Economies	29.7909	25.6791	2013	2577	3407	132.676	0	0	0	0	0.883603	25.6791	11212.1	11212.1	11733
4005	14.8192	80.0913	14.8148	80.0903	14.7927	80.0952	14.8278	80.0879	14.8176	80.0922	India	Asia-Pacific	Southern Asia	Lower middle income	Developing Economies	0.514897	NaN	NaN	NaN	NaN	NaN	NaN	NaN	NaN	NaN	0.883603	NaN	NaN	NaN	NaN
4006	15.19	80.0845	15.1884	80.0715	15.1011	80.0507	15.2536	80.0836	15.1928	80.0853	India	Asia-Pacific	Southern Asia	Lower middle income	Developing Economies	12.3789	7.79974	528	887	889	113.978	0.00161952	4	0	0	0.935983	7.79974	2858.72	2858.72	3583.81
4007	15.3217	80.1047	15.3126	80.0904	15.2812	80.0877	15.3394	80.1085	15.3217	80.1055	India	Asia-Pacific	Southern Asia	Lower middle income	Developing Economies	3.29902	1.41015	41	20	20	14.1829	0.0734108	7	0	0	0.935983	1.41015	604.782	604.782	560.502
4008	15.5469	80.2309	15.5351	80.2216	15.5144	80.2164	15.5564	80.2281	15.5408	80.2315	India	Asia-Pacific	Southern Asia	Lower middle income	Developing Economies	NaN	0.612765	11	6	6	9.79167	0	0	0	0	1.12114	0	0	39.3687	725.829
4010	15.7614	81.0063	16.0695	80.8842	15.8729	80.6194	16.26	81.2536	15.7548	80.9994	India	Asia-Pacific	Southern Asia	Lower middle income	Developing Economies	1458.75	1298.33	396911	575285	575132	442.979	0.965465	51	2	0	0.925261	1291.71	396359	404526	429696
4011	16.3159	81.7173	16.9991	81.7578	16.3466	81.4236	17.0354	82.3009	16.5727	82.3034	India	Asia-Pacific	Southern Asia	Lower middle income	Developing Economies	4791.05	4447.32	2185295	3882521	3793324	852.947	2.54554	280	269	248	1.11686	2898.8	2.61725e+06	4.21237e+06	4.64109e+06
4018	18.2106	83.9396	18.2138	83.9365	18.2045	83.9159	18.2274	83.9709	18.2139	83.949	India	Asia-Pacific	Southern Asia	Lower middle income	Developing Economies	0.814105	0.349624	0	0	0	0	0.349624	NaN	NaN	NaN	1.22081	0.349624	692.626	692.626	475.687
4019	18.3374	84.135	18.3507	84.1075	18.2826	84.0782	18.4432	84.221	18.3147	84.1277	India	Asia-Pacific	Southern Asia	Lower middle income	Developing Economies	48.7995	29.8628	15161	10612	14548	487.161	0.787194	39	68	64	1.22081	29.8628	15192.2	15192.2	14904.7
4020	18.8745	84.5923	18.8737	84.5702	18.843	84.5761	18.8785	84.5949	18.8465	84.5777	India	Asia-Pacific	Southern Asia	Lower middle income	Developing Economies	3.2421	2.20787	2948	645	632	286.248	0	0	0	0	1.32478	2.20787	1007.15	1007.15	891.814
4021	19.3744	85.0798	19.3722	85.0556	19.3197	84.9871	19.4032	85.095	19.3755	85.082	India	Asia-Pacific	Southern Asia	Lower middle income	Developing Economies	10.5005	6.93522	2636	2578	2496	359.902	0.0881993	6	3	3	1.35111	6.93521	9339.8	9339.8	7036.95
4022	19.9575	86.3762	20.4771	85.7648	19.6179	85.4079	20.4559	86.733	19.9701	86.401	India	Asia-Pacific	Southern Asia	Lower middle income	Developing Economies	6608.01	6098.37	3048978	4697889	4896821	802.972	9.51434	979	1406	1360	1.38563	3635.35	1.68966e+06	3.9566e+06	5.33066e+06
4023	20.7421	87.0137	20.8816	86.0543	20.457	86.7343	21.1367	86.8257	20.7525	87.0942	India	Asia-Pacific	Southern Asia	Lower middle income	Developing Economies	4124.09	3738.23	1044569	1737187	1823320	487.75	7.25466	600	244	223	1.7071	2915.86	1.58012e+06	2.15659e+06	2.64715e+06
4024	21.468	87.0745	21.47	87.065	21.456	87.0463	21.4828	87.0851	21.4625	87.0716	India	Asia-Pacific	Southern Asia	Lower middle income	Developing Economies	2.38888	0.66535	0	0	0	0	0.31923	NaN	NaN	NaN	2.84369	0.66535	121.945	121.945	281.193
4025	21.5557	87.3838	21.7574	87.1748	21.5044	87.1148	21.6106	87.4822	21.5615	87.4057	India	Asia-Pacific	Southern Asia	Lower middle income	Developing Economies	554.42	484.16	180865	194227	195723	404.253	26.8281	1801	1752	1804	2.84369	466.754	277018	287764	424565
4027	22.3851	91.1627	25.3094	89.6702	21.7318	87.8286	22.4166	91.7388	21.8653	90.8133	Bangladesh	Asia-Pacific	Southern Asia	Lower middle income	Least Developed	80174.2	68849.5	77233952	103549568	105461968	1531.78	4548.28	2644441	2599748	2329660	3.36757	48589.4	62956828	87922480	111255168
4028	22.2226	91.8073	22.2869	91.7957	22.3783	91.7465	22.2099	91.814	22.2862	91.758	Bangladesh	Asia-Pacific	Southern Asia	Lower middle income	Least Developed	34.8498	28.6958	260704	229431	219601	7652.71	2.93666	0	1	595	3.07175	28.6958	145832	145832	323297
4029	22.1117	91.8554	22.1495	91.8578	22.2096	91.814	22.0521	91.8766	22.1431	91.8278	Bangladesh	Asia-Pacific	Southern Asia	Lower middle income	Least Developed	30.1306	20.9889	43191	14646	26945	1283.77	2.35862	204	7	662	2.53567	20.9889	20115.2	20115.2	30957.9
4030	21.7712	91.8888	21.757	92.0803	21.9513	91.8927	21.3415	92.0294	21.4637	91.9439	Bangladesh	Asia-Pacific	Southern Asia	Lower middle income	Least Developed	766.873	676.502	995038	1131219	1088495	1609	68.6284	51361	58353	29845	2.30076	542.55	414702	555594	1.09671e+06
4032	20.2272	92.7358	20.5519	92.7356	20.2815	92.7076	20.1517	92.825	20.2063	92.7277	Myanmar	Asia-Pacific	South-Eastern Asia	Lower middle income	Least Developed	237.419	116.444	26971	31250	12651	108.645	11.4802	425	220	186	1.93192	110.798	47151.8	47810.1	30294.4
4033	20.0914	92.9035	20.5911	93.0595	20.1507	92.8284	20.0461	93.3589	19.9393	93.1042	Myanmar	Asia-Pacific	South-Eastern Asia	Lower middle income	Least Developed	1974.27	1555.71	314897	486634	264483	170.008	813.163	87203	121895	76235	1.97483	1420.92	341249	360051	218763
4034	19.7137	93.6194	19.8711	93.7829	19.98	93.4174	19.6726	93.7324	19.7033	93.5274	Myanmar	Asia-Pacific	South-Eastern Asia	Lower middle income	Least Developed	759.732	503.854	16365	21720	19327	38.3583	230.636	4249	5173	3794	1.96823	453.425	21078.8	23772.8	29839.3
4035	19.4808	93.902	19.542	93.9388	19.4904	93.9	19.4452	93.9718	19.4559	93.9149	Myanmar	Asia-Pacific	South-Eastern Asia	Lower middle income	Least Developed	41.9387	35.4172	9505	15526	8356	235.931	0	0	0	0	2.16186	0	0	491.507	573.814
4036	19.3671	94.0799	19.3704	94.0769	19.4399	93.9882	19.1381	94.0306	19.2963	93.7696	Myanmar	Asia-Pacific	South-Eastern Asia	Lower middle income	Least Developed	562.033	441.065	5070	5019	3264	7.40026	288.621	2119	868	451	1.97722	418.328	43528.9	46048.1	27858.8
4037	19.1152	94.0342	19.221	94.1065	19.2428	94.0509	19.095	94.0324	19.1434	94.0288	Myanmar	Asia-Pacific	South-Eastern Asia	Lower middle income	Least Developed	55.7613	48.9297	1	20	20	0.40875	24.3039	0	8	8	1.97722	48.9297	1331.89	1331.89	1102.56
4038	19.0359	94.0255	18.9997	94.1307	19.0926	94.0311	18.828	94.0856	18.8595	94.0191	Myanmar	Asia-Pacific	South-Eastern Asia	Lower middle income	Least Developed	214.42	167.225	13434	4610	4636	27.7231	152.138	11143	4160	4067	1.97722	162.027	4123.89	4257.4	5042.64
4039	18.822	94.1359	18.8603	94.2268	18.8263	94.0873	18.7433	94.2009	18.7526	94.1817	Myanmar	Asia-Pacific	South-Eastern Asia	Lower middle income	Least Developed	93.1403	63.0966	22459	17229	11740	186.064	56.1028	15899	11511	7982	1.71482	60.6532	1549.69	1617.26	1950.06
4040	18.6097	94.2415	18.6158	94.2825	18.6441	94.2381	18.5825	94.2514	18.606	94.2392	Myanmar	Asia-Pacific	South-Eastern Asia	Lower middle income	Least Developed	15.4063	13.268	1765	381	1518	114.41	0	0	0	0	1.71482	0	0	224.321	428.916
4042	18.1672	94.4393	18.162	94.4813	18.2106	94.4228	18.0856	94.4717	18.1304	94.4456	Myanmar	Asia-Pacific	South-Eastern Asia	Lower middle income	Least Developed	32.5238	28.3596	6294	2024	735	25.9172	18.7321	3710	1736	596	1.57846	25.1992	603.652	671.735	922.933
4043	18.0119	94.4699	17.937	94.4954	18.0241	94.4787	17.8921	94.4812	17.996	94.4482	Myanmar	Asia-Pacific	South-Eastern Asia	Lower middle income	Least Developed	35.0009	31.8741	7682	2909	1716	53.8367	15.5955	6341	1055	553	1.57846	24.5064	648.155	852.619	1060.3
4044	17.7803	94.4918	17.7815	94.4934	17.79	94.4858	17.7678	94.5027	17.7883	94.4806	Myanmar	Asia-Pacific	South-Eastern Asia	Lower middle income	Least Developed	0	NaN	NaN	NaN	NaN	NaN	0	NaN	NaN	NaN	1.57846	NaN	NaN	NaN	NaN
4050	15.7089	95.0821	17.9681	95.4663	15.984	94.2746	16.4725	96.4109	15.672	95.3051	Myanmar	Asia-Pacific	South-Eastern Asia	Lower middle income	Least Developed	28671.7	25629.2	7281147	9841221	9715010	379.06	213.56	12437	8013	13378	2.14096	22269.7	6568611	8643275	8782435
4052	16.9181	97.1026	17.0563	97.1273	16.9422	97.0782	16.7303	97.2205	16.8406	97.1472	Myanmar	Asia-Pacific	South-Eastern Asia	Lower middle income	Least Developed	155.591	13.5075	0	0	0	0	2.85116	NaN	NaN	NaN	3.86295	13.5075	0	NaN	1034.61
4053	16.6179	97.2573	16.6443	97.3227	16.6639	97.255	16.5502	97.2896	16.6091	97.2517	Myanmar	Asia-Pacific	South-Eastern Asia	Lower middle income	Least Developed	50.0196	1.66021	0	0	0	0	1.0021	NaN	NaN	NaN	3.59882	1.66021	0	NaN	324.836
4054	16.1346	97.5439	16.5127	97.6197	16.5076	97.3607	16.0818	97.5594	16.2314	97.4884	Myanmar	Asia-Pacific	South-Eastern Asia	Lower middle income	Least Developed	656.096	421.787	102808	200939	133050	315.443	37.8617	568	632	636	3.72566	340.429	143324	172645	105680
4057	13.7365	98.2148	13.9412	98.2238	13.7662	98.1712	13.709	98.2631	13.7062	98.2447	Myanmar	Asia-Pacific	South-Eastern Asia	Lower middle income	Least Developed	119.543	52.1593	2799	1360	1133	21.7219	28.5128	870	787	629	3.48386	52.1593	5024.49	5024.49	5662.66
4058	13.696	98.2828	13.6697	98.3146	13.7096	98.2783	13.6257	98.3453	13.6694	98.2844	Myanmar	Asia-Pacific	South-Eastern Asia	Lower middle income	Least Developed	14.9516	12.5739	790	4181	2974	236.521	1.11857	13	38	27	3.48386	11.7377	593.449	648.67	618.76
4060	13.168	98.5143	13.2001	98.5626	13.2579	98.489	13.1367	98.574	13.1229	98.5258	Myanmar	Asia-Pacific	South-Eastern Asia	Lower middle income	Least Developed	57.4231	36.5626	3402	1971	1983	54.2358	1.65366	9	4	3	3.7161	31.9714	1823.75	2097.07	1378.86
4061	12.9624	98.5931	12.9569	98.6142	13.0067	98.5991	12.9023	98.6234	12.931	98.5897	Myanmar	Asia-Pacific	South-Eastern Asia	Lower middle income	Least Developed	19.1584	15.719	1864	6869	5957	378.968	0.687721	17	6	5	3.7161	15.719	842.201	842.201	973.547
4062	12.714	98.6758	12.7867	98.704	12.8141	98.6368	12.7048	98.679	12.7394	98.623	Myanmar	Asia-Pacific	South-Eastern Asia	Lower middle income	Least Developed	65.0205	43.5417	614	179	249	5.71865	0.799924	18	5	4	4.02742	43.5417	2294.5	2294.5	2697.37
4063	12.3052	98.5105	12.3494	98.7097	12.475	98.5974	12.1914	98.6351	12.2693	98.4774	Myanmar	Asia-Pacific	South-Eastern Asia	Lower middle income	Least Developed	413.306	297.501	34526	302721	240187	807.349	9.58702	1621	3400	3905	3.47819	230.958	49717.9	90186.7	19362.7
4066	9.01954	98.2458	8.88788	98.3486	9.25014	98.3544	8.85134	98.265	9.12554	98.2498	Thailand	Asia-Pacific	South-Eastern Asia	Upper middle income	Developing Economies	340.079	236.782	33926	11169	9446	39.8933	10.6453	1191	211	384	1.95117	165.979	6746.34	11188.4	14276.8
4068	6.86585	99.7407	6.87485	99.7689	6.95964	99.6833	6.85348	99.7255	6.87326	99.694	Thailand	Asia-Pacific	South-Eastern Asia	Upper middle income	Developing Economies	39.8659	37.2931	2605	1583	1993	53.4415	0	0	0	0	2.10249	0	0	21608.5	6856.95
4070	6.10536	100.281	6.10877	100.294	6.15601	100.272	6.05633	100.32	6.09346	100.283	Malaysia	Asia-Pacific	South-Eastern Asia	Upper middle income	Developing Economies	11.0477	9.27076	3022	3205	2911	313.998	0	0	0	0	1.94615	9.27076	176.849	176.849	16232.9
4072	5.57761	100.339	5.57394	100.359	5.65179	100.339	5.49182	100.378	5.57211	100.338	Malaysia	Asia-Pacific	South-Eastern Asia	Upper middle income	Developing Economies	17.013	10.6824	832	219	247	23.1222	0.472999	0	0	0	1.7367	10.6824	1274.9	1274.9	7774.28
4073	5.3827	100.368	5.41121	100.388	5.46568	100.38	5.34576	100.398	5.39779	100.364	Malaysia	Asia-Pacific	South-Eastern Asia	Upper middle income	Developing Economies	19.5708	17.3858	103835	157091	168150	9671.71	0	0	0	0	1.51576	17.3858	22755.4	22755.4	76841.9
4076	4.01129	100.743	3.99969	100.782	4.04409	100.766	3.77122	100.862	3.89519	100.706	Malaysia	Asia-Pacific	South-Eastern Asia	Upper middle income	Developing Economies	197.897	169.606	8641	6316	5604	33.0413	14.2482	467	728	511	2.71765	169.606	17742.5	17742.5	18170.9
4077	3.33539	101.226	3.33749	101.231	3.38855	101.177	3.31356	101.252	3.34305	101.198	Malaysia	Asia-Pacific	South-Eastern Asia	Upper middle income	Developing Economies	11.9556	9.61661	0	3	3	0.31196	0.28366	NaN	0	0	2.94947	8.75752	313.523	313.523	2414.88
4078	3.09002	101.308	2.86708	101.443	3.11207	101.318	2.77503	101.428	2.94454	101.192	Malaysia	Asia-Pacific	South-Eastern Asia	Upper middle income	Developing Economies	467.366	342.936	24335	27787	25542	74.4803	11.0373	1139	440	441	2.72098	305.483	204124	208586	385174
4080	2.20823	102.198	2.25325	102.235	2.2087	102.197	2.18755	102.244	2.19847	102.209	Malaysia	Asia-Pacific	South-Eastern Asia	Upper middle income	Developing Economies	18.8212	13.6818	26536	34681	44740	3270.03	0.306598	0	927	1075	2.59805	13.6818	28176.4	28176.4	63102.6
4094	3.06475	103.437	3.13617	103.44	3.06159	103.435	3.16833	103.443	3.09773	103.449	Malaysia	Asia-Pacific	South-Eastern Asia	Upper middle income	Developing Economies	7.60397	NaN	NaN	NaN	NaN	NaN	NaN	NaN	NaN	NaN	2.59805	NaN	NaN	NaN	NaN
4095	3.52851	103.469	3.54418	103.342	3.33578	103.424	3.71977	103.331	3.51886	103.473	Malaysia	Asia-Pacific	South-Eastern Asia	Upper middle income	Developing Economies	297.767	243.19	25656	56855	75668	311.147	2.69161	326	89	179	2.53852	162.047	27854.1	42511.6	41856.9
4101	5.20674	103.212	5.20574	103.21	5.17006	103.231	5.22013	103.202	5.1951	103.22	Malaysia	Asia-Pacific	South-Eastern Asia	Upper middle income	Developing Economies	0.851513	0.231137	96	74	75	324.482	0	0	0	0	1.90189	0.231137	450.125	450.125	37.1999
4105	5.83314	102.561	5.83085	102.56	5.82131	102.578	5.83827	102.545	5.83389	102.564	Malaysia	Asia-Pacific	South-Eastern Asia	Upper middle income	Developing Economies	0	NaN	NaN	NaN	NaN	NaN	0	NaN	NaN	NaN	1.65447	NaN	NaN	NaN	NaN
4106	6.21658	102.236	5.98874	102.199	5.88043	102.499	6.22802	102.114	6.16806	102.346	Malaysia	Asia-Pacific	South-Eastern Asia	Upper middle income	Developing Economies	758.536	723.605	689920	760442	793188	1096.16	0.710384	87	12	111	1.35438	487.281	397875	577120	766642
4109	6.718	101.64	6.62643	101.562	6.62187	101.696	6.84508	101.547	6.84558	101.558	Thailand	Asia-Pacific	South-Eastern Asia	Upper middle income	Developing Economies	195.527	184.029	24071	54565	52728	286.521	0.239085	64	4	7	1.20592	87.6552	25414.8	51468.4	53643.8
4110	6.90095	101.246	6.68833	101.285	6.86466	101.524	6.85242	101.04	6.91109	101.345	Thailand	Asia-Pacific	South-Eastern Asia	Upper middle income	Developing Economies	671.17	612.41	311457	323340	311363	508.423	2.73336	291	1808	1810	1.15335	515.06	242006	276085	289012
4113	7.14368	100.453	6.98466	100.461	7.13662	100.519	7.16034	100.422	7.1563	100.468	Thailand	Asia-Pacific	South-Eastern Asia	Upper middle income	Developing Economies	103.496	95.9341	76918	75307	99732	1039.59	0.605481	15	1	1	1.31236	85.6851	27291.7	32097.8	45923.8
4114	8.38758	100.167	8.133	100.147	8.01699	100.323	8.41588	100.086	8.47255	100.197	Thailand	Asia-Pacific	South-Eastern Asia	Upper middle income	Developing Economies	610.722	578.045	202026	141352	129006	223.177	0.279349	0	0	0	1.27907	545.869	109453	114404	100758
4115	8.57137	100.016	8.53642	99.9857	8.4347	100.076	8.61863	99.9618	8.58114	100.013	Thailand	Asia-Pacific	South-Eastern Asia	Upper middle income	Developing Economies	61.6977	47.4536	557	2926	2921	61.5549	0.666708	0	0	0	1.5191	47.4536	13447.8	13447.8	21525.6
4116	8.79088	99.9355	8.776	99.8996	8.76253	99.9364	8.80127	99.9324	8.79175	99.9358	Thailand	Asia-Pacific	South-Eastern Asia	Upper middle income	Developing Economies	7.60111	7.5718	407	3555	3269	431.734	0	0	0	0	1.5191	0	0	869.31	1662.72
4120	9.20405	99.3869	9.11701	99.2243	9.20107	99.3999	9.23346	99.2503	9.24638	99.3195	Thailand	Asia-Pacific	South-Eastern Asia	Upper middle income	Developing Economies	134.113	105.786	16952	2972	5515	52.1338	1.2151	9	1	1	2.26393	85.6224	32750.5	40443.8	52097.7
4121	9.27933	99.2266	9.27588	99.2206	9.2684	99.2243	9.29267	99.2183	9.27847	99.2275	Thailand	Asia-Pacific	South-Eastern Asia	Upper middle income	Developing Economies	1.11989	NaN	NaN	NaN	NaN	NaN	NaN	NaN	NaN	NaN	2.26393	NaN	NaN	NaN	NaN
4122	9.55132	99.2164	9.55324	99.2148	9.54731	99.2172	9.56378	99.2115	9.55279	99.2161	Thailand	Asia-Pacific	South-Eastern Asia	Upper middle income	Developing Economies	0.114073	NaN	NaN	NaN	NaN	NaN	NaN	NaN	NaN	NaN	2.26393	NaN	NaN	NaN	NaN
4123	9.60171	99.2097	9.60146	99.1983	9.56985	99.2098	9.64874	99.1753	9.60029	99.2105	Thailand	Asia-Pacific	South-Eastern Asia	Upper middle income	Developing Economies	5.89718	5.2752	611	1978	2087	395.625	0	0	0	0	2.10483	5.2752	328.79	328.79	433.378
4124	9.94746	99.1608	9.94561	99.158	9.93212	99.1604	9.96941	99.1523	9.94987	99.1608	Thailand	Asia-Pacific	South-Eastern Asia	Upper middle income	Developing Economies	0.978651	NaN	NaN	NaN	NaN	NaN	NaN	NaN	NaN	NaN	2.10483	NaN	NaN	NaN	NaN
4126	10.281	99.1672	10.2793	99.163	10.2792	99.1681	10.2903	99.161	10.286	99.1701	Thailand	Asia-Pacific	South-Eastern Asia	Upper middle income	Developing Economies	0.769112	NaN	NaN	NaN	NaN	NaN	NaN	NaN	NaN	NaN	2.10483	NaN	NaN	NaN	NaN
4128	10.3613	99.1695	10.3744	99.1584	10.3558	99.1601	10.3647	99.1706	10.3582	99.1702	Thailand	Asia-Pacific	South-Eastern Asia	Upper middle income	Developing Economies	1.66683	NaN	NaN	NaN	NaN	NaN	NaN	NaN	NaN	NaN	2.10483	NaN	NaN	NaN	NaN
4130	10.4954	99.2327	10.5071	99.2299	10.4875	99.2281	10.5263	99.2369	10.5057	99.2496	Thailand	Asia-Pacific	South-Eastern Asia	Upper middle income	Developing Economies	NaN	2.55063	2300	4906	4287	1680.76	0	0	0	0	1.93426	0	0	559.344	483.435
4131	11.0889	99.4922	11.0883	99.491	11.062	99.4954	11.0997	99.4891	11.0859	99.4927	Thailand	Asia-Pacific	South-Eastern Asia	Upper middle income	Developing Economies	0.32802	NaN	NaN	NaN	NaN	NaN	NaN	NaN	NaN	NaN	1.93426	NaN	NaN	NaN	NaN
4132	11.1988	99.5253	11.1962	99.5171	11.1865	99.5115	11.199	99.5259	11.1939	99.5189	Thailand	Asia-Pacific	South-Eastern Asia	Upper middle income	Developing Economies	0.430233	NaN	NaN	NaN	NaN	NaN	NaN	NaN	NaN	NaN	1.93426	NaN	NaN	NaN	NaN
4133	12.4118	99.9923	12.4051	99.9905	12.3957	99.9956	12.4201	99.9838	12.4102	99.9937	Thailand	Asia-Pacific	South-Eastern Asia	Upper middle income	Developing Economies	0.846628	NaN	NaN	NaN	NaN	NaN	NaN	NaN	NaN	NaN	1.93426	NaN	NaN	NaN	NaN
4134	13.2237	99.9944	13.2201	99.9878	13.1999	100.006	13.2462	99.9664	13.245	99.9756	Thailand	Asia-Pacific	South-Eastern Asia	Upper middle income	Developing Economies	3.32912	1.93537	223	1129	1603	828.265	0	0	0	0	2.38044	1.93537	530.662	530.662	735.589
4136	13.3551	100.014	13.366	99.9975	13.3057	99.9565	13.4087	100.048	13.3711	100.033	Thailand	Asia-Pacific	South-Eastern Asia	Upper middle income	Developing Economies	19.132	12.365	2787	738	869	70.2792	1.61184	44	14	213	2.57458	12.365	8877.86	8877.86	7847.29
4137	13.5188	100.605	15.2263	100.079	13.4809	100.259	13.5183	100.648	13.4877	100.356	Thailand	Asia-Pacific	South-Eastern Asia	Upper middle income	Developing Economies	4090.4	3941.9	5041581	6063585	8061067	2044.97	100.318	6856	4494	11784	2.5424	3497.1	4976150	5.42388e+06	10117587
4138	13.4886	100.814	13.5256	100.832	13.4956	100.779	13.4841	100.834	13.4879	100.804	Thailand	Asia-Pacific	South-Eastern Asia	Upper middle income	Developing Economies	12.4775	10.2985	7666	13655	23802	2311.22	0	0	0	0	2.53742	0	0	6466.72	15379.7
4140	12.6296	101.499	12.632	101.498	12.6327	101.487	12.6315	101.503	12.6297	101.497	Thailand	Asia-Pacific	South-Eastern Asia	Upper middle income	Developing Economies	0.249277	NaN	NaN	NaN	NaN	NaN	NaN	NaN	NaN	NaN	2.53742	NaN	NaN	NaN	NaN
4141	12.6933	101.784	12.6949	101.785	12.7027	101.768	12.6893	101.795	12.6963	101.775	Thailand	Asia-Pacific	South-Eastern Asia	Upper middle income	Developing Economies	0.00876545	0.584909	0	0	0	0	0	NaN	NaN	NaN	1.73354	NaN	0	7.50096	253.471
4145	12.1886	102.572	12.2064	102.558	12.1811	102.562	12.2052	102.583	12.1836	102.577	Thailand	Asia-Pacific	South-Eastern Asia	Upper middle income	Developing Economies	3.34693	1.49965	0	0	0	0	0	NaN	NaN	NaN	1.59565	0	0	17.605	180.812
4147	11.5185	102.977	11.4344	103.15	11.6286	102.928	11.4028	103.079	11.4236	103.013	Cambodia	Asia-Pacific	South-Eastern Asia	Lower middle income	Least Developed	194.48	130	2219	1382	2103	16.177	4.77411	46	7	6	1.46055	115.999	5184.46	5389.55	5144.15
4154	10.9445	103.69	10.9448	103.69	10.9562	103.685	10.9369	103.694	10.9505	103.685	Cambodia	Asia-Pacific	South-Eastern Asia	Lower middle income	Least Developed	0.297851	NaN	NaN	NaN	NaN	NaN	NaN	NaN	NaN	NaN	1.46055	NaN	NaN	NaN	NaN
4155	10.5477	103.718	10.5668	103.702	10.5471	103.716	10.5552	103.723	10.5489	103.719	Cambodia	Asia-Pacific	South-Eastern Asia	Lower middle income	Least Developed	NaN	0.675612	1	0	0	0	0	0	NaN	NaN	1.12134	0	0	7.20702	102.425
4157	10.5588	104.219	10.6016	104.179	10.5625	104.145	10.5668	104.234	10.5393	104.18	Cambodia	Asia-Pacific	South-Eastern Asia	Lower middle income	Least Developed	33.6061	27.2194	2513	11469	10815	397.327	3.47006	121	155	134	1.18831	26.3734	9122.1	9299.45	12082.2
4158	9.95769	106.639	11.5524	104.95	10.2016	104.798	10.4055	106.785	8.56528	104.84	Vietnam	Asia-Pacific	South-Eastern Asia	Lower middle income	Developing Economies	39465.7	37597.9	15867896	17418398	17924792	476.75	5802.76	2061951	1951692	1962159	1.95408	37250.9	16023133	16169192	17709606
4159	10.4162	106.798	10.6735	106.775	10.4059	106.785	10.497	107.002	10.4058	106.97	Vietnam	Asia-Pacific	South-Eastern Asia	Lower middle income	Developing Economies	454.95	355.07	31756	47102	47812	134.655	42.6825	5329	7350	7375	1.82344	345.763	46076.3	47036.9	69992.5
4160	10.6512	107.776	10.669	107.77	10.6322	107.705	10.6941	107.813	10.6515	107.778	Vietnam	Asia-Pacific	South-Eastern Asia	Lower middle income	Developing Economies	15.1484	13.9556	5895	8548	15752	1128.73	0.180797	0	0	0	1.34577	10.5727	25031.3	27017.6	8931.08
4162	10.9195	108.106	10.9232	108.105	10.9199	108.096	10.9287	108.123	10.9174	108.108	Vietnam	Asia-Pacific	South-Eastern Asia	Lower middle income	Developing Economies	1.13264	NaN	NaN	NaN	NaN	NaN	NaN	NaN	NaN	NaN	1.34577	NaN	NaN	NaN	NaN
4164	11.1629	108.563	11.1688	108.562	11.1602	108.547	11.175	108.574	11.1637	108.564	Vietnam	Asia-Pacific	South-Eastern Asia	Lower middle income	Developing Economies	0	NaN	NaN	NaN	NaN	NaN	0	NaN	NaN	NaN	1.24864	NaN	NaN	NaN	NaN
4165	11.2208	108.74	11.2761	108.675	11.2163	108.735	11.2567	108.751	11.2316	108.746	Vietnam	Asia-Pacific	South-Eastern Asia	Lower middle income	Developing Economies	18.4664	17.3667	8565	12745	30556	1759.46	0	0	0	0	1.24864	7.2385	9061.78	12947.5	3543.09
4166	11.5362	109.028	11.6149	108.91	11.5282	109.017	11.5631	109.025	11.5493	109.035	Vietnam	Asia-Pacific	South-Eastern Asia	Lower middle income	Developing Economies	29.3361	25.8067	72280	120988	133322	5166.19	0	0	0	0	1.20705	0	0	89765.9	45958.8
4168	12.7152	109.264	12.719	109.249	12.704	109.246	12.7229	109.269	12.703	109.256	Vietnam	Asia-Pacific	South-Eastern Asia	Lower middle income	Developing Economies	0.00548149	0.801057	6020	8193	3091	3858.65	0	0	0	0	1.22424	0	0	691.949	208.649
4169	13.0888	109.329	13.0134	109.21	12.9378	109.429	13.1252	109.302	12.9511	109.425	Vietnam	Asia-Pacific	South-Eastern Asia	Lower middle income	Developing Economies	195.831	176.994	174976	288563	324708	1834.57	1.51554	187	25	244	1.19717	163.582	225502	237187	117035
4172	13.8282	109.224	13.8009	109.151	13.7847	109.223	13.8327	109.22	13.824	109.226	Vietnam	Asia-Pacific	South-Eastern Asia	Lower middle income	Developing Economies	19.9392	19.7309	29300	25841	27231	1380.12	0	0	0	0	1.20259	0	0	26388.9	25788.2
4173	13.9008	109.232	13.9126	109.03	13.8338	109.22	13.9481	109.242	13.9197	109.237	Vietnam	Asia-Pacific	South-Eastern Asia	Lower middle income	Developing Economies	139.533	137.837	86502	117355	128409	931.603	0	0	0	0	1.20259	110.415	128980	167640	92044.8
4174	14.1687	109.165	14.1276	109.118	14.1371	109.17	14.1699	109.165	14.1455	109.171	Vietnam	Asia-Pacific	South-Eastern Asia	Lower middle income	Developing Economies	9.12594	8.37966	6361	3544	3254	388.321	0	0	0	0	1.19428	0	0	6475.4	2611.37
4178	15.1425	108.898	15.1265	108.827	15.0863	108.903	15.2137	108.918	15.096	108.904	Vietnam	Asia-Pacific	South-Eastern Asia	Lower middle income	Developing Economies	60.3104	29.3034	26143	17431	16687	569.456	0.975686	113	28	64	1.11088	25.2293	52447.6	57072.8	30383.3
4180	15.481	108.658	15.5187	108.591	15.4706	108.656	15.5043	108.634	15.4969	108.657	Vietnam	Asia-Pacific	South-Eastern Asia	Lower middle income	Developing Economies	10.726	1.06491	598	182	178	167.15	0	0	0	0	1.00339	1.06491	1425.74	1425.74	309.728
4181	15.8719	108.388	15.8767	108.074	15.7868	108.426	16.0823	108.165	16.0986	108.255	Vietnam	Asia-Pacific	South-Eastern Asia	Lower middle income	Developing Economies	677.096	560.392	723382	1068753	1210039	2159.27	0.0645167	0	0	112	0.846632	443.847	831546	945931	1.05903e+06
4184	16.3543	107.788	16.3406	107.787	16.3274	107.794	16.3484	107.782	16.3539	107.79	Vietnam	Asia-Pacific	South-Eastern Asia	Lower middle income	Developing Economies	NaN	0.672064	38	22	23	34.2229	0	0	0	0	0.910842	0	0	354.293	155.715
4185	16.5527	107.634	16.4602	107.574	16.3555	107.777	16.5777	107.56	16.5509	107.648	Vietnam	Asia-Pacific	South-Eastern Asia	Lower middle income	Developing Economies	208.654	184.171	282421	354506	394494	2142	0.503604	135	6	233	0.90754	177.597	272012	286055	190736
4186	16.6539	107.44	16.6698	107.422	16.6505	107.425	16.6544	107.441	16.6526	107.436	Vietnam	Asia-Pacific	South-Eastern Asia	Lower middle income	Developing Economies	NaN	0.664306	53	12	25	37.6333	0	0	0	0	0.923322	0	0	258.903	152.545
4187	16.9075	107.196	16.9057	107.194	16.8832	107.217	16.9294	107.171	16.9052	107.2	Vietnam	Asia-Pacific	South-Eastern Asia	Lower middle income	Developing Economies	3.27656	1.56838	195	168	329	209.77	0	0	0	0	0.943985	1.56838	1213.43	1213.43	348.431
4192	17.7063	106.493	17.7049	106.49	17.6893	106.499	17.7318	106.477	17.702	106.497	Vietnam	Asia-Pacific	South-Eastern Asia	Lower middle income	Developing Economies	NaN	0.465103	132	313	351	754.672	0	0	0	0	1.43877	0	0	242.882	166.027
4193	17.8777	106.458	17.8789	106.456	17.8735	106.453	17.89	106.464	17.8798	106.46	Vietnam	Asia-Pacific	South-Eastern Asia	Lower middle income	Developing Economies	0.311543	NaN	NaN	NaN	NaN	NaN	NaN	NaN	NaN	NaN	1.43877	NaN	NaN	NaN	NaN
4197	18.7716	105.769	18.6755	105.768	18.5291	105.868	18.798	105.731	18.7705	105.774	Vietnam	Asia-Pacific	South-Eastern Asia	Lower middle income	Developing Economies	85.0962	47.8161	18299	26589	28180	589.341	7.26473	637	158	210	2.15092	47.8161	42449.2	42449.2	30640.5
4203	19.785	105.933	19.8528	105.787	19.7182	105.865	19.9186	105.954	19.7793	105.933	Vietnam	Asia-Pacific	South-Eastern Asia	Lower middle income	Developing Economies	206.858	191.386	186927	218976	228553	1194.2	8.40664	368	110	192	2.58285	181.953	249305	258772	240926
4204	20.2411	106.594	21.0805	105.839	19.9566	106.019	20.8804	106.868	20.2255	106.601	Vietnam	Asia-Pacific	South-Eastern Asia	Lower middle income	Developing Economies	8254.05	7394.86	9892108	10212460	10623076	1436.55	4223.78	4381502	4256865	4273955	3.00902	7318.28	9163214	9585930	10272095
4208	21.441	107.765	21.4522	107.733	21.4324	107.758	21.4476	107.765	21.4415	107.766	Vietnam	Asia-Pacific	South-Eastern Asia	Lower middle income	Developing Economies	2.39332	2.40297	1417	4376	3166	1317.53	0	0	0	0	3.80545	0	0	2913.99	313.984
4210	21.5305	108.052	21.536	107.966	21.4854	107.927	21.5351	108.06	21.4146	107.936	Vietnam	Asia-Pacific	Eastern Asia	Lower middle income	Developing Economies	77.3917	62.7896	18153	22186	35725	568.964	42.3313	10264	6498	4646	3.80545	62.7896	28350	28350	13990.3
4213	5.05009	95.3401	5.05155	95.3402	5.05412	95.3329	5.04958	95.3452	5.04993	95.3338	Indonesia	Asia-Pacific	South-Eastern Asia	Lower middle income	Developing Economies	0.302418	NaN	NaN	NaN	NaN	NaN	NaN	NaN	NaN	NaN	3.80545	NaN	NaN	NaN	NaN
4214	4.58945	95.641	4.59231	95.6404	4.60728	95.6233	4.56264	95.6766	4.58891	95.6416	Indonesia	Asia-Pacific	South-Eastern Asia	Lower middle income	Developing Economies	0.853267	0.631348	4	1	1	1.58391	0	0	0	0	0.673501	0.631348	34.8319	34.8319	11.8785
4215	4.44067	95.7988	4.43509	95.8436	4.53432	95.7092	4.38462	95.8616	4.43364	95.8055	Indonesia	Asia-Pacific	South-Eastern Asia	Lower middle income	Developing Economies	35.8512	28.9936	2018	1328	1589	54.8053	0	0	0	0	0.617935	28.9936	3381.6	3381.6	635.087
4219	3.84825	96.386	3.88237	96.3994	3.8929	96.3559	3.83491	96.4019	3.84936	96.3833	Indonesia	Asia-Pacific	South-Eastern Asia	Lower middle income	Developing Economies	13.664	12.7528	266	162	561	43.9903	0	0	0	0	0.617935	10.177	167.578	201.183	481.422
4220	3.73882	96.6225	3.74747	96.6213	3.73395	96.5793	3.74146	96.6318	3.73614	96.6161	Indonesia	Asia-Pacific	South-Eastern Asia	Lower middle income	Developing Economies	3.42826	NaN	NaN	NaN	NaN	NaN	NaN	NaN	NaN	NaN	0.617935	NaN	NaN	NaN	NaN
4221	3.7423	96.7071	3.86444	96.7206	3.74414	96.6914	3.73859	96.7748	3.73897	96.7531	Indonesia	Asia-Pacific	South-Eastern Asia	Lower middle income	Developing Economies	61.4608	59.278	2680	801	632	10.6616	0	0	0	0	0.594018	0	0	2018.86	3296.7
4222	3.57417	96.9425	3.59385	96.9507	3.63863	96.8958	3.55385	96.9895	3.60218	96.9041	Indonesia	Asia-Pacific	South-Eastern Asia	Lower middle income	Developing Economies	23.9001	22.82	9654	16854	18116	793.866	0	0	0	0	0.594018	20.2434	603.939	661.233	1269.11
4223	3.05442	97.3167	3.07079	97.3423	3.08625	97.3079	3.02987	97.3379	3.05235	97.3177	Indonesia	Asia-Pacific	South-Eastern Asia	Lower middle income	Developing Economies	12.8049	12.1064	8490	24377	24227	2001.18	0	0	0	0	0.594018	11.247	1293.87	1381.86	688.506
4224	2.22968	97.7808	2.33419	97.7914	2.36581	97.6946	2.27043	97.95	2.23294	97.7768	Indonesia	Asia-Pacific	South-Eastern Asia	Lower middle income	Developing Economies	170.762	128.843	1888	31111	24793	192.429	0.134656	46	478	498	0.636725	47.2609	4214.2	8833.72	10780.3
4225	1.86941	98.5614	1.88675	98.5746	1.88745	98.5569	1.85821	98.5879	1.86633	98.5626	Indonesia	Asia-Pacific	South-Eastern Asia	Lower middle income	Developing Economies	5.12231	3.34991	61	0	0	0	0	0	NaN	NaN	0.800705	3.34991	345.717	345.717	552.043
4226	1.29636	98.8404	1.28589	98.8537	1.30674	98.8496	1.22868	98.8686	1.27993	98.8408	Indonesia	Asia-Pacific	South-Eastern Asia	Lower middle income	Developing Economies	7.68524	6.7096	197	137	209	31.1494	0	0	0	0	0.957945	2.69312	2.1987	5.22643	524.98
4227	1.04105	98.9279	1.04251	98.9351	1.1092	98.9145	0.94789	98.9646	1.03777	98.928	Indonesia	Asia-Pacific	South-Eastern Asia	Lower middle income	Developing Economies	8.5398	5.26488	183	43	43	8.16733	0	0	0	0	0.957945	3.24714	301.234	412.676	365.243
4228	0.400875	99.1359	0.400218	99.1371	0.407158	99.138	0.383273	99.1352	0.399109	99.1356	Indonesia	Asia-Pacific	South-Eastern Asia	Lower middle income	Developing Economies	0.227075	NaN	NaN	NaN	NaN	NaN	NaN	NaN	NaN	NaN	0.957945	NaN	NaN	NaN	NaN
4229	0.002885	99.6914	0.005786	99.6964	0.037244	99.6587	-0.01817	99.7256	0.001596	99.6926	Indonesia	Asia-Pacific	South-Eastern Asia	Lower middle income	Developing Economies	2.56272	2.09255	58	76	570	272.395	0	0	0	0	1.10438	2.09255	87.4371	87.4371	216.104
4230	-0.150102	99.7473	-0.160567	99.7913	-0.061563	99.7606	-0.221531	99.7977	-0.148876	99.7467	Indonesia	Asia-Pacific	South-Eastern Asia	Lower middle income	Developing Economies	39.2962	29.9822	21581	42489	40837	1362.04	0.0488499	44	4	4	0.984502	25.6794	626.702	747.679	4759.65
4233	-0.565155	100.089	-0.565038	100.089	-0.564043	100.089	-0.571632	100.092	-0.566103	100.089	Indonesia	Asia-Pacific	South-Eastern Asia	Lower middle income	Developing Economies	0.0418023	NaN	NaN	NaN	NaN	NaN	NaN	NaN	NaN	NaN	0.984502	NaN	NaN	NaN	NaN
4234	-0.817213	100.291	-0.814086	100.293	-0.805286	100.286	-0.839391	100.315	-0.819952	100.292	Indonesia	Asia-Pacific	South-Eastern Asia	Lower middle income	Developing Economies	1.70894	0.922158	72	53	353	382.798	0	0	0	0	0.941788	0	0	141.189	243.169
4235	-0.904539	100.344	-0.904915	100.346	-0.891211	100.343	-0.922756	100.349	-0.906564	100.342	Indonesia	Asia-Pacific	South-Eastern Asia	Lower middle income	Developing Economies	0.845872	NaN	NaN	NaN	NaN	NaN	NaN	NaN	NaN	NaN	0.941788	NaN	NaN	NaN	NaN
4236	-1.27993	100.471	-1.27001	100.468	-1.26456	100.46	-1.29113	100.484	-1.2775	100.468	Indonesia	Asia-Pacific	South-Eastern Asia	Lower middle income	Developing Economies	0.854477	0.380619	153	107	106	278.493	0	0	0	0	0.941788	0	0	302.66	29.7906
4237	-1.48993	100.599	-1.47846	100.598	-1.46738	100.584	-1.49462	100.617	-1.49087	100.599	Indonesia	Asia-Pacific	South-Eastern Asia	Lower middle income	Developing Economies	1.70902	1.46366	109	138	136	92.9175	0	0	0	0	0.941788	0	0	445.922	114.559
4238	-1.57885	100.635	-1.57849	100.639	-1.56304	100.637	-1.59384	100.641	-1.58215	100.635	Indonesia	Asia-Pacific	South-Eastern Asia	Lower middle income	Developing Economies	0.865351	NaN	NaN	NaN	NaN	NaN	NaN	NaN	NaN	NaN	0.941788	NaN	NaN	NaN	NaN
4239	-1.79604	100.771	-1.79561	100.772	-1.78593	100.767	-1.80692	100.778	-1.79837	100.772	Indonesia	Asia-Pacific	South-Eastern Asia	Lower middle income	Developing Economies	0.232505	NaN	NaN	NaN	NaN	NaN	NaN	NaN	NaN	NaN	0.941788	NaN	NaN	NaN	NaN
4240	-1.97851	100.868	-1.99434	100.875	-1.94586	100.869	-2.02008	100.877	-1.98442	100.867	Indonesia	Asia-Pacific	South-Eastern Asia	Lower middle income	Developing Economies	2.84802	NaN	NaN	NaN	NaN	NaN	NaN	NaN	NaN	NaN	0.941788	NaN	NaN	NaN	NaN
4241	-2.51616	101.055	-2.50724	101.063	-2.51408	101.053	-2.544	101.079	-2.51783	101.056	Indonesia	Asia-Pacific	South-Eastern Asia	Lower middle income	Developing Economies	2.56326	1.98924	493	171	178	89.4814	0	0	0	0	0.924599	1.98924	71.6156	71.6156	80.8615
4243	-2.75161	101.325	-2.75132	101.332	-2.73982	101.322	-2.76021	101.329	-2.75333	101.325	Indonesia	Asia-Pacific	South-Eastern Asia	Lower middle income	Developing Economies	0.891866	NaN	NaN	NaN	NaN	NaN	NaN	NaN	NaN	NaN	0.924599	NaN	NaN	NaN	NaN
4260	-5.5341	104.545	-5.52917	104.542	-5.53556	104.535	-5.52265	104.55	-5.53301	104.546	Indonesia	Asia-Pacific	South-Eastern Asia	Lower middle income	Developing Economies	NaN	0.462276	0	0	0	0	0	NaN	NaN	NaN	1.41473	NaN	0	77.8446	92.8044
4269	-2.41495	105.576	-2.44096	105.495	-2.53021	105.604	-2.38995	105.419	-2.39168	105.623	Indonesia	Asia-Pacific	South-Eastern Asia	Lower middle income	Developing Economies	170.684	150.212	4642	2355	2371	15.7844	0.145838	24	0	0	3.2304	2.8049	0	73.6835	8158.11
4270	-2.36118	105.051	-2.92434	104.897	-2.37437	105.122	-2.3861	104.765	-2.26879	104.917	Indonesia	Asia-Pacific	South-Eastern Asia	Lower middle income	Developing Economies	1430.92	1253.59	54699	95102	93982	74.9703	3.94476	163	57	199	3.00218	1134.04	146527	154698	84922.7
4272	-1.31721	104.442	-1.32287	104.434	-1.38472	104.451	-1.27647	104.422	-1.33374	104.456	Indonesia	Asia-Pacific	South-Eastern Asia	Lower middle income	Developing Economies	10.2476	9.67916	70	47	59	6.09557	0	0	0	0	2.04843	9.67916	265.328	265.328	440.741
4273	-1.0394	104.168	-1.26759	104.091	-1.19671	104.393	-0.989096	103.78	-1.01846	104.359	Indonesia	Asia-Pacific	South-Eastern Asia	Lower middle income	Developing Economies	1282.12	1144.14	34452	62400	74861	65.4299	17.106	562	2469	2929	2.04843	1074.49	95657.9	101251	52098.4
4276	-0.695749	103.426	-0.685712	103.232	-0.735638	103.441	-0.585825	103.43	-0.610224	103.433	Indonesia	Asia-Pacific	South-Eastern Asia	Lower middle income	Developing Economies	188.053	145.656	4018	9224	12493	85.7708	2.72182	0	0	0	2.30491	139.633	3874.95	3952.22	9122.25
4277	-0.167419	103.517	-0.303813	103.227	-0.555688	103.437	-0.066943	103.569	-0.342384	103.785	Indonesia	Asia-Pacific	South-Eastern Asia	Lower middle income	Developing Economies	1709.38	1262.96	59714	135398	169820	134.461	15.3838	812	2298	3206	2.30491	1043.6	20080.7	25851.7	79098
4279	0.745739	103.17	0.448352	103.142	0.5449	103.33	0.820754	103.046	0.683172	103.25	Indonesia	Asia-Pacific	South-Eastern Asia	Lower middle income	Developing Economies	558.265	295.192	7646	16939	23099	78.2506	4.85498	294	75	198	2.92985	161.005	5724.2	9250.03	13844.8
4282	2.17702	100.609	1.96939	100.885	2.29031	100.775	2.15483	100.573	2.25199	100.637	Indonesia	Asia-Pacific	South-Eastern Asia	Lower middle income	Developing Economies	555.309	288.465	3785	19234	26448	91.6854	25.2053	446	138	185	2.42016	225.101	13735.9	15115.2	26386.6
4288	3.34713	99.4752	3.219	99.3567	3.30586	99.5002	3.39809	99.3656	3.34578	99.4867	Indonesia	Asia-Pacific	South-Eastern Asia	Lower middle income	Developing Economies	173.966	172.633	82623	184390	166671	965.464	2.04389	853	1299	1373	2.07497	132.253	52218	82338.3	74804.8
4290	3.4819	99.2818	3.47136	99.2819	3.45606	99.3028	3.49301	99.2549	3.47889	99.2934	Indonesia	Asia-Pacific	South-Eastern Asia	Lower middle income	Developing Economies	5.11563	3.15158	195	14	15	4.75952	0.205979	0	0	0	2.07497	2.29269	180.462	183.711	1047.43
4292	3.68287	98.9494	3.67117	98.951	3.66142	98.9664	3.67598	98.9435	3.68208	98.9572	Indonesia	Asia-Pacific	South-Eastern Asia	Lower middle income	Developing Economies	NaN	0.711563	37	0	0	0	0	0	NaN	NaN	2.07497	0	0	353.565	642.24
4293	3.70495	98.8404	3.69333	98.8417	3.68807	98.8735	3.70702	98.827	3.70482	98.8438	Indonesia	Asia-Pacific	South-Eastern Asia	Lower middle income	Developing Economies	0.00028902	1.57838	265	59	96	60.8217	0	0	0	0	2.07497	0	0	1026.74	1424.61
4296	3.91284	98.6633	3.86961	98.6061	3.81373	98.702	3.9185	98.5998	3.90279	98.6804	Indonesia	Asia-Pacific	South-Eastern Asia	Lower middle income	Developing Economies	73.2937	67.8827	11311	5681	5424	79.9025	0.773727	243	81	131	2.07497	67.8827	11622.9	11622.9	48217.7
4297	4.02606	98.4976	3.76344	98.4143	3.91973	98.5974	4.04257	98.441	4.01136	98.5427	Indonesia	Asia-Pacific	South-Eastern Asia	Lower middle income	Developing Economies	334.081	304.148	103779	68704	67963	223.454	74.7674	15421	6609	6800	2.07497	301.572	128642	130067	50677.4
4298	4.07269	98.3715	4.06473	98.3728	4.05464	98.4166	4.07362	98.3422	4.07592	98.3888	Indonesia	Asia-Pacific	South-Eastern Asia	Lower middle income	Developing Economies	6.81696	6.57198	2678	3196	3122	475.047	0	0	0	0	1.3102	0	0	713.738	1095.03
4300	4.44641	98.2389	4.35856	98.0945	4.27388	98.2462	4.5257	98.0814	4.41851	98.2878	Indonesia	Asia-Pacific	South-Eastern Asia	Lower middle income	Developing Economies	363.734	355.771	66628	62041	67021	188.383	76.1931	7158	5184	5497	1.3102	317.157	38960.4	47776.2	38185
4301	4.88875	97.8952	4.86371	97.8896	4.82004	97.9279	4.8956	97.8637	4.89105	97.9065	Indonesia	Asia-Pacific	South-Eastern Asia	Lower middle income	Developing Economies	17.8802	14.8167	348	137	306	20.6523	1.79486	44	0	0	1.3102	14.8167	19152.4	19152.4	936.168
4303	5.1323	97.6288	5.0569	97.5147	5.07315	97.6471	5.1925	97.3423	5.24962	97.4988	Indonesia	Asia-Pacific	South-Eastern Asia	Lower middle income	Developing Economies	381.4	351.266	183085	127818	128260	365.136	15.479	1547	1005	1097	1.3102	320.409	64314.2	72556.9	42368.4
4304	5.1672	97.27	5.0316	97.3213	5.19076	97.3366	5.15463	97.2433	5.16829	97.2676	Indonesia	Asia-Pacific	South-Eastern Asia	Lower middle income	Developing Economies	89.4139	88.6965	53190	42170	42932	484.033	0	0	0	0	1.21368	88.6964	17549.4	17549.4	20775.6
4305	5.15275	97.229	5.14794	97.2233	5.15438	97.2429	5.14611	97.2142	5.15286	97.2269	Indonesia	Asia-Pacific	South-Eastern Asia	Lower middle income	Developing Economies	0.686283	NaN	NaN	NaN	NaN	NaN	NaN	NaN	NaN	NaN	1.21368	NaN	NaN	NaN	NaN
4307	5.25119	96.9073	5.24979	96.9083	5.25064	96.9135	5.24843	96.8967	5.2505	96.9032	Indonesia	Asia-Pacific	South-Eastern Asia	Lower middle income	Developing Economies	0.184261	NaN	NaN	NaN	NaN	NaN	NaN	NaN	NaN	NaN	1.21368	NaN	NaN	NaN	NaN
4308	5.27375	96.8613	5.1996	96.8204	5.25075	96.8763	5.25833	96.7793	5.27733	96.8501	Indonesia	Asia-Pacific	South-Eastern Asia	Lower middle income	Developing Economies	48.5556	37.9685	5677	2122	5011	131.978	1.02825	299	300	425	1.21368	20.8289	3301.98	4767.04	9753.66
4309	5.2109	96.5808	5.2066	96.5816	5.21028	96.6162	5.20203	96.5559	5.21086	96.58	Indonesia	Asia-Pacific	South-Eastern Asia	Lower middle income	Developing Economies	2.06792	NaN	NaN	NaN	NaN	NaN	NaN	NaN	NaN	NaN	1.21368	NaN	NaN	NaN	NaN
4310	5.26302	96.2611	5.24795	96.2565	5.23313	96.319	5.25884	96.2054	5.26409	96.2605	Indonesia	Asia-Pacific	South-Eastern Asia	Lower middle income	Developing Economies	9.37812	7.66454	1185	778	1243	162.175	0	0	0	0	1.15429	7.66454	2503.33	2503.33	1059.1
4311	5.2772	96.1442	5.27468	96.141	5.26827	96.1611	5.27999	96.1248	5.27799	96.1419	Indonesia	Asia-Pacific	South-Eastern Asia	Lower middle income	Developing Economies	0.847687	NaN	NaN	NaN	NaN	NaN	NaN	NaN	NaN	NaN	1.15429	NaN	NaN	NaN	NaN
4312	-6.43732	105.822	-6.4368	105.83	-6.43556	105.823	-6.47266	105.808	-6.44549	105.818	Indonesia	Asia-Pacific	South-Eastern Asia	Lower middle income	Developing Economies	1.69803	1.02747	3978	1817	2219	2159.67	0	0	0	0	1.01736	1.02747	433.158	433.158	472.774
4314	-6.841	105.881	-6.82602	105.884	-6.83288	105.865	-6.82237	105.9	-6.84297	105.901	Indonesia	Asia-Pacific	South-Eastern Asia	Lower middle income	Developing Economies	5.09042	3.97625	7183	8397	2588	650.864	0	0	0	0	1.04691	0	0	840.415	1763.84
4316	-6.97902	106.397	-6.97581	106.397	-6.97928	106.396	-6.97745	106.399	-6.97886	106.397	Indonesia	Asia-Pacific	South-Eastern Asia	Lower middle income	Developing Economies	0.0563906	NaN	NaN	NaN	NaN	NaN	NaN	NaN	NaN	NaN	1.04691	NaN	NaN	NaN	NaN
4352	-8.35096	112.957	-8.3434	112.946	-8.3543	112.951	-8.34372	112.961	-8.3498	112.958	Indonesia	Asia-Pacific	South-Eastern Asia	Lower middle income	Developing Economies	1.15443	NaN	NaN	NaN	NaN	NaN	NaN	NaN	NaN	NaN	1.04691	NaN	NaN	NaN	NaN
4355	-8.44085	113.587	-8.43476	113.592	-8.43022	113.578	-8.43701	113.602	-8.44089	113.583	Indonesia	Asia-Pacific	South-Eastern Asia	Lower middle income	Developing Economies	1.45129	NaN	NaN	NaN	NaN	NaN	NaN	NaN	NaN	NaN	1.04691	NaN	NaN	NaN	NaN
4358	-7.58057	112.878	-7.45575	112.354	-7.59065	112.876	-7.22153	112.67	-7.26403	112.836	Indonesia	Asia-Pacific	South-Eastern Asia	Lower middle income	Developing Economies	1305.67	1071.67	3312935	4702751	4720816	4405.09	67.3943	36632	89427	91931	1.83826	549.604	2.90527e+06	4.07601e+06	4976446
4359	-7.1982	112.666	-7.19312	112.663	-7.19873	112.665	-7.1912	112.665	-7.19565	112.666	Indonesia	Asia-Pacific	South-Eastern Asia	Lower middle income	Developing Economies	0.143324	NaN	NaN	NaN	NaN	NaN	NaN	NaN	NaN	NaN	1.83826	NaN	NaN	NaN	NaN
4360	-6.84997	112.576	-7.05493	112.59	-7.11469	112.622	-6.90638	112.516	-6.89031	112.617	Indonesia	Asia-Pacific	South-Eastern Asia	Lower middle income	Developing Economies	165.471	81.0527	51558	31577	32308	398.605	4.01983	1183	85	83	1.41197	74.3588	49075	56170.1	95818.9
4362	-6.66515	111.186	-6.66843	111.184	-6.68089	111.215	-6.65943	111.162	-6.66464	111.192	Indonesia	Asia-Pacific	South-Eastern Asia	Lower middle income	Developing Economies	0.000322502	0.118627	40	0	0	0	0	0	NaN	NaN	1.19737	0	0	83.7986	97.031
4363	-6.40778	110.84	-6.40975	110.839	-6.4087	110.844	-6.41032	110.834	-6.40702	110.838	Indonesia	Asia-Pacific	South-Eastern Asia	Lower middle income	Developing Economies	0.178635	NaN	NaN	NaN	NaN	NaN	NaN	NaN	NaN	NaN	1.19737	NaN	NaN	NaN	NaN
4365	-6.90458	110.04	-6.90891	110.043	-6.90293	110.063	-6.9157	110.017	-6.9043	110.041	Indonesia	Asia-Pacific	South-Eastern Asia	Lower middle income	Developing Economies	1.46681	NaN	NaN	NaN	NaN	NaN	NaN	NaN	NaN	NaN	1.19737	NaN	NaN	NaN	NaN
4366	-6.84926	109.658	-6.85153	109.658	-6.85701	109.676	-6.84813	109.644	-6.84857	109.659	Indonesia	Asia-Pacific	South-Eastern Asia	Lower middle income	Developing Economies	0.724801	NaN	NaN	NaN	NaN	NaN	NaN	NaN	NaN	NaN	1.19737	NaN	NaN	NaN	NaN
4367	-6.84137	109.622	-6.84402	109.622	-6.84722	109.639	-6.84184	109.609	-6.84044	109.624	Indonesia	Asia-Pacific	South-Eastern Asia	Lower middle income	Developing Economies	0.75303	NaN	NaN	NaN	NaN	NaN	NaN	NaN	NaN	NaN	1.19737	NaN	NaN	NaN	NaN
4368	-6.77343	109.523	-6.83831	109.511	-6.83975	109.584	-6.83935	109.441	-6.77252	109.522	Indonesia	Asia-Pacific	South-Eastern Asia	Lower middle income	Developing Economies	46.6849	35.7136	3380	5153	5134	143.755	0.386912	89	4	4	0.729314	35.7136	27745.4	27745.4	39852.4
4370	-6.84407	109.162	-6.854	109.156	-6.85987	109.189	-6.84891	109.132	-6.844	109.161	Indonesia	Asia-Pacific	South-Eastern Asia	Lower middle income	Developing Economies	0.00651253	1.67139	960	895	886	530.098	0	0	0	0	0.718037	0	0	343.394	2351.5
4371	-6.77367	109.087	-6.86242	109.033	-6.83861	109.1	-6.82447	108.94	-6.75442	109.069	Indonesia	Asia-Pacific	South-Eastern Asia	Lower middle income	Developing Economies	114.648	73.5888	37510	40320	42296	574.761	0.153629	93	0	0	0.733792	73.5888	125696	125696	75911.4
4373	-6.73336	108.842	-6.83238	108.825	-6.81391	108.895	-6.81365	108.755	-6.73309	108.842	Indonesia	Asia-Pacific	South-Eastern Asia	Lower middle income	Developing Economies	83.2507	28.8341	22296	33878	36665	1271.58	5.86753	6523	3630	4072	0.835042	28.8341	39692.1	39692.1	47195.7
4374	-6.22635	108.171	-6.38662	108.292	-6.35518	108.387	-6.31637	108.157	-6.2175	108.2	Indonesia	Asia-Pacific	South-Eastern Asia	Lower middle income	Developing Economies	229.765	177.775	369419	178958	204358	1149.53	7.21619	4943	1089	1243	0.819923	177.775	171449	171449	151253
4375	-6.1846	107.904	-6.2518	107.814	-6.24367	107.903	-6.23661	107.723	-6.18378	107.903	Indonesia	Asia-Pacific	South-Eastern Asia	Lower middle income	Developing Economies	76.6109	51.0332	24529	25268	28314	554.815	1.1393	0	0	0	0.83222	51.0332	3613.84	3613.84	38344.1
4376	-6.22315	107.699	-6.2383	107.702	-6.23704	107.722	-6.23675	107.679	-6.22064	107.696	Indonesia	Asia-Pacific	South-Eastern Asia	Lower middle income	Developing Economies	0.0130741	0.805129	68	0	0	0	0	0	NaN	NaN	0.83222	0.805129	158.157	158.157	604.938
4377	-5.93921	106.991	-6.20134	107.295	-6.15116	107.477	-6.0453	107.004	-5.95814	107.305	Indonesia	Asia-Pacific	South-Eastern Asia	Lower middle income	Developing Economies	913.68	735.026	1234465	1008059	1054619	1434.8	20.3828	41182	25968	28466	0.915313	733.315	632150	636583	1.52591e+06
4378	-6.04381	106.973	-6.06885	107.02	-6.04751	107.003	-6.07649	107.015	-6.05349	106.97	Indonesia	Asia-Pacific	South-Eastern Asia	Lower middle income	Developing Economies	7.65431	3.27842	1591	961	1139	347.424	0.286797	0	0	0	0.915313	3.27842	4515.75	4515.75	11159.2
4379	-6.01053	106.631	-6.15102	106.612	-6.08297	106.723	-6.03123	106.576	-5.99945	106.648	Indonesia	Asia-Pacific	South-Eastern Asia	Lower middle income	Developing Economies	146.224	140.657	215490	225520	257181	1828.42	2.01496	1182	30	210	0.91972	134.668	318664	349684	756726
4380	-5.96125	106.357	-6.04125	106.322	-6.02192	106.41	-6.01206	106.224	-5.9584	106.265	Indonesia	Asia-Pacific	South-Eastern Asia	Lower middle income	Developing Economies	113.05	106.358	78082	100698	103729	975.284	0.553475	80	0	0	0.792295	106.358	50152.4	50152.4	114933
4383	-8.68136	116.068	-8.67694	116.082	-8.67351	116.071	-8.72919	116.062	-8.73541	116.055	Indonesia	Asia-Pacific	South-Eastern Asia	Lower middle income	Developing Economies	5.0685	4.70565	796	2161	1819	386.557	0	0	0	0	1.1903	4.70565	2510.35	2510.35	3764.28
4388	-8.48116	121.306	-8.50228	121.273	-8.50379	121.317	-8.46485	121.267	-8.48091	121.308	Indonesia	Asia-Pacific	South-Eastern Asia	Lower middle income	Developing Economies	10.9945	10.2533	134	196	186	18.1405	0	0	0	0	1.18568	5.14655	107.061	399.011	1260.56
4389	-8.89158	121.275	-8.88725	121.279	-8.88811	121.272	-8.89133	121.281	-8.89188	121.276	Indonesia	Asia-Pacific	South-Eastern Asia	Lower middle income	Developing Economies	0.307178	NaN	NaN	NaN	NaN	NaN	NaN	NaN	NaN	NaN	1.18568	NaN	NaN	NaN	NaN
4402	-9.99854	124.59	-9.97778	124.574	-10.0035	124.572	-9.98916	124.595	-10.0008	124.588	Indonesia	Asia-Pacific	South-Eastern Asia	Lower middle income	Developing Economies	3.36842	3.33567	99	547	527	157.989	0	0	0	0	1.80298	0	0	1210.53	419.527
4403	-9.94636	124.657	-9.93749	124.644	-9.95204	124.647	-9.94455	124.658	-9.948	124.656	Indonesia	Asia-Pacific	South-Eastern Asia	Lower middle income	Developing Economies	1.16379	NaN	NaN	NaN	NaN	NaN	NaN	NaN	NaN	NaN	1.80298	NaN	NaN	NaN	NaN
4404	-9.879	124.752	-9.87533	124.737	-9.88648	124.74	-9.87736	124.753	-9.88338	124.748	Indonesia	Asia-Pacific	South-Eastern Asia	Lower middle income	Developing Economies	1.25079	NaN	NaN	NaN	NaN	NaN	NaN	NaN	NaN	NaN	1.80298	NaN	NaN	NaN	NaN
4405	-9.84217	124.772	-9.84047	124.772	-9.84417	124.768	-9.83772	124.775	-9.84145	124.774	Indonesia	Asia-Pacific	South-Eastern Asia	Lower middle income	Developing Economies	0.120433	NaN	NaN	NaN	NaN	NaN	NaN	NaN	NaN	NaN	1.80298	NaN	NaN	NaN	NaN
4406	-9.78088	124.822	-9.74853	124.799	-9.79362	124.808	-9.75728	124.834	-9.77686	124.825	Indonesia	Asia-Pacific	South-Eastern Asia	Lower middle income	Developing Economies	10.9571	10.0266	213	284	367	36.6025	0	0	0	0	1.80298	1.55451	365.591	1632.88	2008.48
4407	-9.68437	124.946	-9.60552	124.875	-9.69609	124.894	-9.58287	124.99	-9.68258	124.948	Indonesia	Asia-Pacific	South-Eastern Asia	Lower middle income	Developing Economies	93.6044	90.7946	10185	29758	33669	370.826	0.74732	75	13	15	1.77155	65.3412	11592.4	18834.5	18187.4
4408	-9.48032	125.073	-9.46717	125.067	-9.48144	125.062	-9.47152	125.08	-9.4806	125.073	Indonesia	Asia-Pacific	South-Eastern Asia	Lower middle income	Developing Economies	1.79908	NaN	NaN	NaN	NaN	NaN	NaN	NaN	NaN	NaN	1.77155	NaN	NaN	NaN	NaN
4409	-9.37262	125.251	-9.35518	125.189	-9.40935	125.186	-9.3599	125.258	-9.41039	125.209	Timor-Leste	Asia-Pacific	South-Eastern Asia	Lower middle income	Least Developed	27.0142	26.518	891	568	587	22.1359	0	0	0	0	1.72934	5.29166	290.195	1146.68	2019.1
4412	-9.2633	125.43	-9.17264	125.451	-9.26425	125.393	-9.23195	125.49	-9.26364	125.429	Timor-Leste	Asia-Pacific	South-Eastern Asia	Lower middle income	Least Developed	44.7765	44.2171	1506	629	1978	44.7338	0	0	0	0	1.72934	15.499	999.998	2724.49	2548.88
4413	-9.22335	125.532	-9.17916	125.534	-9.22478	125.507	-9.20593	125.564	-9.21922	125.545	Timor-Leste	Asia-Pacific	South-Eastern Asia	Lower middle income	Least Developed	11.8299	11.5172	422	680	516	44.8027	0	0	0	0	1.72934	0	0	561.933	644.626
4414	-9.19441	125.701	-9.14558	125.669	-9.18596	125.623	-9.16756	125.725	-9.20097	125.684	Timor-Leste	Asia-Pacific	South-Eastern Asia	Lower middle income	Least Developed	36.3447	35.5912	1181	1027	2417	67.9101	0	0	0	0	1.72934	1.29725	51.8263	1114.11	1557.74
4415	-9.12817	125.95	-9.1031	125.922	-9.13354	125.923	-9.11909	125.964	-9.13366	125.942	Timor-Leste	Asia-Pacific	South-Eastern Asia	Lower middle income	Least Developed	8.45727	8.29845	926	131	1	0.120504	0	0	0	0	1.2541	0	0	232.486	243.765
4416	-9.10869	125.987	-9.05135	125.947	-9.11865	125.964	-9.08628	126.013	-9.10411	125.994	Timor-Leste	Asia-Pacific	South-Eastern Asia	Lower middle income	Least Developed	23.6841	23.6489	1273	307	624	26.386	0	0	0	0	1.2541	3.32433	93.0124	651.125	298.27
4417	-9.06164	126.06	-9.05277	126.061	-9.07761	126.023	-9.03308	126.087	-9.06115	126.061	Timor-Leste	Asia-Pacific	South-Eastern Asia	Lower middle income	Least Developed	4.22944	2.65765	244	12	0	0	0	0	0	NaN	1.2541	0.530943	46.4999	116.273	97.3634
4418	-8.97538	126.205	-8.94835	126.119	-8.99304	126.146	-8.97534	126.206	-8.98926	126.158	Timor-Leste	Asia-Pacific	South-Eastern Asia	Lower middle income	Least Developed	19.4563	17.971	583	47	32	1.78065	0	0	0	0	1.2541	1.97591	38.6476	237.937	413.703
4419	-8.97537	126.206	-8.90113	126.22	-8.97648	126.19	-8.97622	126.24	-8.97565	126.205	Timor-Leste	Asia-Pacific	South-Eastern Asia	Lower middle income	Least Developed	21.994	21.9809	4117	1435	2254	102.543	0	0	0	0	1.2541	0	0	272.696	549.794
4422	-8.81387	126.578	-8.80641	126.566	-8.81832	126.57	-8.81142	126.579	-8.81659	126.575	Timor-Leste	Asia-Pacific	South-Eastern Asia	Lower middle income	Least Developed	NaN	0.850399	74	242	64	75.2588	0	0	0	0	1.52767	NaN	0	35.9778	174.913
4424	-8.75914	126.735	-8.74522	126.731	-8.75605	126.721	-8.74975	126.753	-8.75922	126.736	Timor-Leste	Asia-Pacific	South-Eastern Asia	Lower middle income	Least Developed	0.0101181	1.48237	287	167	77	51.944	0	0	0	0	1.52767	0	0	71.9999	153.418
4425	-8.70999	126.917	-8.70793	126.914	-8.71078	126.907	-8.70552	126.92	-8.7104	126.916	Timor-Leste	Asia-Pacific	South-Eastern Asia	Lower middle income	Least Developed	0.269976	NaN	NaN	NaN	NaN	NaN	NaN	NaN	NaN	NaN	1.52767	NaN	NaN	NaN	NaN
4427	-8.40677	126.796	-8.41287	126.798	-8.40595	126.811	-8.41598	126.789	-8.40678	126.796	Timor-Leste	Asia-Pacific	South-Eastern Asia	Lower middle income	Least Developed	0.968727	NaN	NaN	NaN	NaN	NaN	NaN	NaN	NaN	NaN	1.52767	NaN	NaN	NaN	NaN
4428	-8.40289	126.731	-8.4157	126.733	-8.40986	126.742	-8.4066	126.726	-8.40318	126.736	Timor-Leste	Asia-Pacific	South-Eastern Asia	Lower middle income	Least Developed	1.39188	NaN	NaN	NaN	NaN	NaN	NaN	NaN	NaN	NaN	1.52767	NaN	NaN	NaN	NaN
4429	-8.4654	126.53	-8.46681	126.529	-8.47387	126.544	-8.46551	126.526	-8.46547	126.531	Timor-Leste	Asia-Pacific	South-Eastern Asia	Lower middle income	Least Developed	0.27736	NaN	NaN	NaN	NaN	NaN	NaN	NaN	NaN	NaN	1.52767	NaN	NaN	NaN	NaN
4430	-8.48578	126.256	-8.48927	126.256	-8.48697	126.26	-8.49272	126.25	-8.48592	126.255	Timor-Leste	Asia-Pacific	South-Eastern Asia	Lower middle income	Least Developed	0.257303	NaN	NaN	NaN	NaN	NaN	NaN	NaN	NaN	NaN	1.52767	NaN	NaN	NaN	NaN
4431	-8.49899	126.226	-8.51488	126.207	-8.50241	126.236	-8.50266	126.19	-8.49504	126.206	Timor-Leste	Asia-Pacific	South-Eastern Asia	Lower middle income	Least Developed	0.0303535	4.10095	4149	2009	486	118.509	0	0	0	0	1.2541	0	0	28.0301	107.284
4432	-8.49536	126.163	-8.5016	126.162	-8.50244	126.185	-8.50074	126.155	-8.49526	126.162	Timor-Leste	Asia-Pacific	South-Eastern Asia	Lower middle income	Least Developed	1.20435	NaN	NaN	NaN	NaN	NaN	NaN	NaN	NaN	NaN	1.2541	NaN	NaN	NaN	NaN
4433	-8.49981	126.005	-8.52342	126.002	-8.51665	126.05	-8.49839	125.997	-8.49834	126.002	Timor-Leste	Asia-Pacific	South-Eastern Asia	Lower middle income	Least Developed	5.93014	4.17016	727	1913	6696	1605.69	0.237357	0	1	183	1.2541	2.78388	255.302	470.485	1653.44
4434	-8.53758	125.534	-8.55113	125.536	-8.54742	125.558	-8.55547	125.509	-8.53701	125.534	Timor-Leste	Asia-Pacific	South-Eastern Asia	Lower middle income	Least Developed	0.0166194	2.46195	41	5245	7825	3178.38	0	0	0	0	1.36019	0	0	0.6208	12540
4435	-8.5793	125.353	-8.58367	125.353	-8.57944	125.355	-8.5815	125.349	-8.57953	125.352	Timor-Leste	Asia-Pacific	South-Eastern Asia	Lower middle income	Least Developed	0.169487	NaN	NaN	NaN	NaN	NaN	NaN	NaN	NaN	NaN	1.36019	NaN	NaN	NaN	NaN
4436	-8.58312	125.338	-8.59962	125.339	-8.58337	125.346	-8.59132	125.326	-8.58427	125.332	Timor-Leste	Asia-Pacific	South-Eastern Asia	Lower middle income	Least Developed	NaN	0.843841	0	0	762	903.013	0	NaN	NaN	0	1.36019	0	0	NaN	533.695
4437	-8.58978	125.318	-8.59495	125.317	-8.5916	125.325	-8.6017	125.298	-8.58913	125.31	Timor-Leste	Asia-Pacific	South-Eastern Asia	Lower middle income	Least Developed	0.0101472	1.36722	26	682	615	449.818	0	0	0	0	1.36019	0	0	9.38579	875.832
4438	-8.74007	125.091	-8.73942	125.106	-8.72889	125.096	-8.75058	125.093	-8.73475	125.091	Timor-Leste	Asia-Pacific	South-Eastern Asia	Lower middle income	Least Developed	NaN	1.59103	99	0	75	47.1392	0	0	NaN	0	1.50861	0	0	17.7328	98.6407
4439	-8.94402	124.973	-8.94454	124.973	-8.94333	124.974	-8.94555	124.971	-8.9442	124.973	Timor-Leste	Asia-Pacific	South-Eastern Asia	Lower middle income	Least Developed	0.00926541	NaN	NaN	NaN	NaN	NaN	NaN	NaN	NaN	NaN	1.50861	NaN	NaN	NaN	NaN
4442	-9.16273	124.572	-9.1879	124.588	-9.15968	124.594	-9.17306	124.563	-9.16316	124.571	Indonesia	Asia-Pacific	South-Eastern Asia	Lower middle income	Developing Economies	4.22043	4.2425	386	176	646	152.269	0	0	0	0	1.50994	0	0	29.9184	427.997
4443	-9.20973	124.303	-9.20613	124.31	-9.20057	124.318	-9.2103	124.303	-9.19948	124.309	Timor-Leste	Asia-Pacific	South-Eastern Asia	Lower middle income	Least Developed	NaN	0.849477	13	0	86	101.239	0	0	NaN	0	1.65405	NaN	0	NaN	124.806
4444	-9.23844	124.221	-9.24102	124.222	-9.23784	124.228	-9.24204	124.219	-9.23777	124.222	Timor-Leste	Asia-Pacific	South-Eastern Asia	Lower middle income	Least Developed	0.207601	NaN	NaN	NaN	NaN	NaN	NaN	NaN	NaN	NaN	1.65405	NaN	NaN	NaN	NaN
4445	-9.29738	124.137	-9.30184	124.139	-9.29771	124.142	-9.30233	124.133	-9.29707	124.137	Timor-Leste	Asia-Pacific	South-Eastern Asia	Lower middle income	Least Developed	0.29971	NaN	NaN	NaN	NaN	NaN	NaN	NaN	NaN	NaN	1.65405	NaN	NaN	NaN	NaN
4447	-9.39661	123.942	-9.40098	123.95	-9.39253	123.95	-9.40665	123.941	-9.39739	123.942	Indonesia	Asia-Pacific	South-Eastern Asia	Lower middle income	Developing Economies	0.918598	NaN	NaN	NaN	NaN	NaN	NaN	NaN	NaN	NaN	1.65405	NaN	NaN	NaN	NaN
4449	-9.43652	123.896	-9.44471	123.914	-9.42883	123.915	-9.44487	123.897	-9.4291	123.901	Indonesia	Asia-Pacific	South-Eastern Asia	Lower middle income	Developing Economies	NaN	0.84891	109	36	29	34.1614	0	0	0	0	1.74009	0	0	18.5716	63.1801
4450	-9.4781	123.846	-9.48212	123.851	-9.47712	123.858	-9.48495	123.841	-9.47507	123.849	Indonesia	Asia-Pacific	South-Eastern Asia	Lower middle income	Developing Economies	0.846998	NaN	NaN	NaN	NaN	NaN	NaN	NaN	NaN	NaN	1.74009	NaN	NaN	NaN	NaN
4451	-9.48927	123.834	-9.49027	123.835	-9.48639	123.84	-9.49303	123.831	-9.48866	123.835	Indonesia	Asia-Pacific	South-Eastern Asia	Lower middle income	Developing Economies	0.10235	NaN	NaN	NaN	NaN	NaN	NaN	NaN	NaN	NaN	1.74009	NaN	NaN	NaN	NaN
4452	-9.56967	123.732	-9.57576	123.74	-9.56327	123.748	-9.57674	123.731	-9.56667	123.734	Indonesia	Asia-Pacific	South-Eastern Asia	Lower middle income	Developing Economies	NaN	0.828428	83	114	91	109.847	0	0	0	0	1.74009	0	0	4.81728	61.6557
4457	-10.0215	123.703	-10.0101	123.71	-10.0126	123.692	-10.0211	123.711	-10.0215	123.703	Indonesia	Asia-Pacific	South-Eastern Asia	Lower middle income	Developing Economies	1.68358	NaN	NaN	NaN	NaN	NaN	NaN	NaN	NaN	NaN	1.74009	NaN	NaN	NaN	NaN
4458	-10.3319	123.553	-10.3299	123.554	-10.3287	123.548	-10.3318	123.558	-10.3324	123.552	Indonesia	Asia-Pacific	South-Eastern Asia	Lower middle income	Developing Economies	0.190089	NaN	NaN	NaN	NaN	NaN	NaN	NaN	NaN	NaN	1.74009	NaN	NaN	NaN	NaN
4460	-3.46771	130.841	-3.44247	130.783	-3.48155	130.805	-3.40369	130.764	-3.45358	130.841	Indonesia	Asia-Pacific	South-Eastern Asia	Lower middle income	Developing Economies	24.7502	23.142	717	440	526	22.7292	0	0	0	0	1.13242	1.71802	12.4924	206.081	503.362
4461	-3.28178	130.64	-3.28624	130.632	-3.30083	130.633	-3.26065	130.631	-3.28311	130.64	Indonesia	Asia-Pacific	South-Eastern Asia	Lower middle income	Developing Economies	2.02577	NaN	NaN	NaN	NaN	NaN	NaN	NaN	NaN	NaN	1.13242	NaN	NaN	NaN	NaN
4462	-3.24175	130.632	-3.24001	130.625	-3.25744	130.63	-3.22529	130.621	-3.23691	130.632	Indonesia	Asia-Pacific	South-Eastern Asia	Lower middle income	Developing Economies	1.58807	NaN	NaN	NaN	NaN	NaN	NaN	NaN	NaN	NaN	1.13242	NaN	NaN	NaN	NaN
4463	-2.97237	130.308	-2.97564	130.31	-2.97431	130.327	-2.97604	130.299	-2.97168	130.311	Indonesia	Asia-Pacific	South-Eastern Asia	Lower middle income	Developing Economies	0.719201	NaN	NaN	NaN	NaN	NaN	NaN	NaN	NaN	NaN	1.13242	NaN	NaN	NaN	NaN
4464	-2.9943	130.097	-3.00145	130.097	-2.99801	130.126	-3.00299	130.077	-2.99345	130.099	Indonesia	Asia-Pacific	South-Eastern Asia	Lower middle income	Developing Economies	2.36339	NaN	NaN	NaN	NaN	NaN	NaN	NaN	NaN	NaN	1.13242	NaN	NaN	NaN	NaN
4465	-2.82661	129.671	-2.83241	129.668	-2.83427	129.683	-2.82853	129.65	-2.82542	129.67	Indonesia	Asia-Pacific	South-Eastern Asia	Lower middle income	Developing Economies	1.48295	NaN	NaN	NaN	NaN	NaN	NaN	NaN	NaN	NaN	1.13242	NaN	NaN	NaN	NaN
[truncated: 549 more rows]

## Sheet: Notes
Region Code	Region Description
AFR	mainland Africa
AUS	Australia, New Zealand, New Guinea
BLS	Black Sea, Sea of Azov
CAM	Central America
EAS	East Asia
EUR	Europe
[truncated: 18 more rows]
